# Supplementary material for: Iodido{4-phenyl-1-[1-(1,3-thia­zol-2-yl-κN)ethyl­idene]thio­semicarbazidato-κ2 N′,S}{4-phenyl-1-[1-(1,3-thia­zol-2-yl)ethyl­idene]thio­semicarbazide-κS}mercury(II)
Source: Acta Crystallogr Sect E Struct Rep Online. 2011 May 28;67(Pt 6):m816–7. doi: 10.1107/S160053681101974X (PMC3120629; doi:10.1107/S160053681101974X)
Supplement: Supplementary file 2 [file e-67-0m816-Isup2.hkl]

#
# h,k,l, Fc-squared, Fo-squared, sigma(Fo-squared) and status flag
#
data_I
_shelx_title ' Venkat30'
_shelx_refln_list_code          4
_shelx_F_calc_maximum      419.56
_exptl_crystal_F_000       840.00
_reflns_d_resolution_high  0.7908
 
loop_
 _symmetry_equiv_pos_as_xyz
 'x, y, z'
 '-x, -y, -z'
 
_cell_length_a     8.6940
_cell_length_b    10.1190
_cell_length_c    16.8010
_cell_angle_alpha  76.670
_cell_angle_beta   79.448
_cell_angle_gamma  77.190
 
_shelx_F_squared_multiplier     1.000
 
loop_
 _refln_index_h
 _refln_index_k
 _refln_index_l
 _refln_F_squared_calc
 _refln_F_squared_meas
 _refln_F_squared_sigma
 _refln_observed_status
   2   0   0    61382.74    61610.70    869.44 o
   3   0   0     2840.82     2751.54     77.97 o
   4   0   0     6861.29     7007.22    156.12 o
   5   0   0     4258.38     4533.99    164.86 o
   6   0   0     6561.50     6750.47    168.34 o
   7   0   0      529.41      468.78    108.74 o
   8   0   0     5207.48     5123.10    296.79 o
   9   0   0     2867.79     2771.36    392.72 o
  10   0   0     3766.14     3647.47    465.81 o
 -10   1   0     1146.58     1067.69    908.74 o
  -9   1   0     2775.46     2990.35    380.03 o
  -8   1   0    11440.33    11660.67    613.17 o
  -7   1   0     8164.13     8024.42    261.44 o
  -6   1   0    11168.60    11012.40    258.64 o
  -5   1   0      728.97     1059.57    186.97 o
  -4   1   0     6166.88     5946.04    124.88 o
  -3   1   0     3034.38     2914.53    138.77 o
  -2   1   0     5836.68     5537.45    110.60 o
  -1   1   0    15923.48    15584.26    228.97 o
   1   1   0     2911.70     3272.07    120.51 o
   2   1   0    63681.79    61826.88   1078.78 o
   3   1   0     1527.74     1629.29     81.43 o
   4   1   0     9460.65     9597.02    479.63 o
   5   1   0     2923.83     2748.24    113.09 o
   6   1   0      958.53     1019.07    106.73 o
   7   1   0     1215.58     1046.21    216.78 o
   8   1   0      786.31      663.99    171.38 o
   9   1   0      818.83      429.02    330.71 o
  10   1   0     2010.13     2409.38    517.04 o
 -10   2   0      127.23     -199.58    627.04 o
  -9   2   0     2873.69     2570.07    326.00 o
  -8   2   0     2632.89     2997.08    352.47 o
  -7   2   0     4636.08     4205.94    542.45 o
  -6   2   0    16107.98    16704.13    352.48 o
  -5   2   0     4692.43     4539.88    116.58 o
  -4   2   0    11695.18    11619.85    292.26 o
  -3   2   0      519.16      657.65     41.51 o
  -2   2   0     1211.74     1165.60     42.43 o
  -1   2   0      278.38      445.88     29.63 o
   0   2   0    11601.24    11374.76    153.15 o
   1   2   0      260.48      310.61     35.28 o
   2   2   0    54431.48    55255.14   1012.05 o
   3   2   0       83.99      151.18     72.14 o
   4   2   0    24164.88    22519.40    448.32 o
   5   2   0     1237.00     1226.52    149.38 o
   6   2   0     4970.75     5376.39    245.05 o
   7   2   0     6734.49     6456.20    227.21 o
   8   2   0      175.99      244.23    138.84 o
   9   2   0     2447.62     2524.79    322.27 o
  10   2   0     1037.71      858.07    346.36 o
  -9   3   0       76.03     -230.11    560.76 o
  -8   3   0      130.30      298.22    223.79 o
  -7   3   0     3847.06     3667.59    766.69 o
  -6   3   0    11321.27    10751.13   1259.35 o
  -5   3   0    14952.94    14636.13    276.17 o
  -4   3   0    18802.10    17884.57    398.69 o
  -3   3   0     1010.19      956.95     33.95 o
  -2   3   0    11630.24    11378.31    692.15 o
  -1   3   0      180.11      229.91     39.64 o
   0   3   0    27644.62    26969.94    559.46 o
   1   3   0    52845.86    53740.07   1011.50 o
   2   3   0     2540.57     2488.63    163.36 o
   3   3   0      365.56      388.94     58.47 o
   4   3   0    25756.17    23896.70    497.37 o
   5   3   0      128.57      223.86    150.43 o
   6   3   0    19342.07    18753.13    424.54 o
   7   3   0     7165.51     7146.80    314.55 o
   8   3   0     6999.40     7229.84    373.70 o
   9   3   0     2855.68     2858.23    371.90 o
  10   3   0      464.07      888.50    314.29 o
  -9   4   0        3.71     -164.58    692.56 o
  -8   4   0       66.74      230.11    609.16 o
  -7   4   0     2173.12     2139.16    476.86 o
  -6   4   0     1279.14     1505.19    277.77 o
  -5   4   0     8661.61     8273.68    448.58 o
  -4   4   0    22372.99    22083.08    517.95 o
  -3   4   0    14814.35    14016.53    721.39 o
  -2   4   0    16065.34    15611.86    548.02 o
  -1   4   0       90.23       64.84     47.82 o
   0   4   0    33707.91    32729.14    416.91 o
   1   4   0     3134.71     3351.70    265.96 o
   2   4   0     1457.42     1504.38     71.14 o
   3   4   0     4941.29     4895.32    384.05 o
   4   4   0     5407.07     5265.86    145.18 o
   5   4   0      137.77       50.64    106.37 o
   6   4   0    17690.97    16172.42    377.51 o
   7   4   0       14.31        7.38     67.39 o
   8   4   0     5371.49     6223.80    430.63 o
   9   4   0     2584.56     3543.78    421.38 o
  10   4   0      805.42      990.61    364.22 o
  -8   5   0     3200.29     3854.23    781.73 o
  -7   5   0       12.38      913.89    329.76 o
  -6   5   0      136.46      232.64    221.36 o
  -5   5   0     8556.75     8726.69    370.41 o
  -4   5   0     2382.17     2235.63    195.58 o
  -3   5   0    14611.26    13939.49    473.44 o
  -2   5   0    27277.51    26789.45   1290.02 o
  -1   5   0     6621.02     6411.30    124.09 o
   0   5   0    15595.87    15071.75    236.04 o
   1   5   0      538.10      553.15     65.92 o
   2   5   0    28797.91    28437.27    411.59 o
   3   5   0     2209.56     2050.15    256.78 o
   4   5   0     1198.13     1111.49     76.03 o
   5   5   0      190.64      638.46    164.30 o
   6   5   0     3386.40     3323.68    434.60 o
   7   5   0      487.19      450.56    215.16 o
   8   5   0     9835.65    10149.42    476.59 o
   9   5   0     1062.42      960.88    270.72 o
  10   5   0     3853.11     3978.65    480.14 o
  -8   6   0      230.11      941.33    480.35 o
  -7   6   0     2103.60     2139.45    880.64 o
  -6   6   0     3332.74     3607.91    409.70 o
  -5   6   0      215.43      276.16    218.23 o
  -4   6   0      803.17      867.06    200.44 o
  -3   6   0     4481.78     4326.30     96.23 o
  -2   6   0     3100.68     2667.97    102.44 o
  -1   6   0     6471.90     6678.97    149.64 o
   0   6   0     9178.01     8915.57    172.80 o
   1   6   0     5312.22     5772.46    297.00 o
   2   6   0    17982.17    18267.50    492.64 o
   3   6   0      175.16      178.11    115.81 o
   4   6   0     7803.34     6753.96    306.23 o
   5   6   0      164.04       99.24    574.56 o
   6   6   0       16.60      410.95    308.27 o
   7   6   0      129.28      299.98    191.65 o
   8   6   0     8325.72     8268.10   1089.44 o
   9   6   0        4.72     -378.06    378.06 o
  10   6   0     3634.44     3260.73    485.56 o
  -7   7   0     2297.24     2369.96    399.68 o
  -6   7   0     1293.06     1452.81    346.75 o
  -5   7   0     1196.00     1897.06    421.99 o
  -4   7   0     3312.35     3222.56    268.42 o
  -3   7   0      120.18      125.11     46.87 o
  -2   7   0       22.96      -61.30     63.85 o
  -1   7   0     1466.95     1438.27     93.23 o
   0   7   0     7478.13     7388.13    164.43 o
   1   7   0    10098.71    11374.53    416.59 o
   2   7   0    19129.84    18997.86    376.61 o
   3   7   0      255.25      100.47    104.78 o
   4   7   0    23586.75    24474.51    637.05 o
   5   7   0      236.84      151.52    187.12 o
   6   7   0     4463.60     3736.52    368.69 o
   7   7   0      750.05      832.63    259.48 o
   8   7   0       73.53     -187.12    610.65 o
   9   7   0      242.05      174.33    627.06 o
  -6   8   0     1470.91     1675.63    310.20 o
  -5   8   0     2339.47     2760.31    277.75 o
  -4   8   0    10198.96    10477.96    434.61 o
  -3   8   0     1910.37     1951.62    223.14 o
  -2   8   0     5531.93     5057.98    351.28 o
  -1   8   0      717.32      759.66     98.82 o
   0   8   0       37.24      231.48    150.06 o
   1   8   0     2237.51     2446.01    162.30 o
   2   8   0     4864.23     4696.80    189.95 o
   3   8   0     9260.63     9366.92    358.04 o
   4   8   0     9728.21     9871.59    341.67 o
   5   8   0       25.61       68.51    398.41 o
   6   8   0     7179.58     6606.98    632.27 o
   7   8   0      151.63      737.88    513.11 o
   8   8   0     1439.19     1248.96    425.00 o
   9   8   0      604.30      705.65    470.33 o
  -5   9   0     5193.45     5846.38    569.58 o
  -4   9   0     2437.80     2037.85    359.88 o
  -3   9   0     4880.96     4763.34    426.46 o
  -2   9   0    10219.42    10482.78    448.70 o
  -1   9   0     4354.37     4357.60    289.26 o
   0   9   0     1743.21     1876.74    163.25 o
   1   9   0      132.75      259.18    146.46 o
   2   9   0     1371.62     1231.74    183.26 o
   3   9   0      336.00      283.81    272.95 o
   4   9   0     3134.63     3759.80    377.84 o
   5   9   0      527.09      503.59    229.02 o
   6   9   0     4314.92     3730.07    427.07 o
   7   9   0       79.25     -359.54    359.54 o
   8   9   0     3343.49     3091.36    590.22 o
  -4  10   0      592.34      411.86    479.64 o
  -3  10   0     5655.62     6922.34    620.36 o
  -2  10   0     3106.53     3233.51    277.97 o
  -1  10   0     3603.92     3707.99    329.43 o
   0  10   0     2676.57     2679.64    253.36 o
   1  10   0     1156.90      731.49    230.17 o
   2  10   0      531.89      615.57    190.23 o
   3  10   0      730.51      688.96    217.03 o
   4  10   0     1102.63     1521.28    273.74 o
   5  10   0     2458.50     2441.53    427.01 o
   6  10   0     1804.50     1709.45    315.08 o
   7  10   0       18.48      177.91    283.96 o
  -3  11   0     3506.70     4335.75    541.04 o
  -2  11   0     1132.64      576.53    364.24 o
  -1  11   0     3128.16     3242.37    350.99 o
   0  11   0     5818.71     5896.68    355.68 o
   1  11   0     1968.55     1768.68    259.27 o
   2  11   0     3479.24     3174.14    333.14 o
   3  11   0       22.31       29.40    288.94 o
   4  11   0     1139.41     1637.25    501.30 o
   5  11   0     1390.82      974.56    618.28 o
   6  11   0      605.63      593.71    455.27 o
   0  12   0      527.45      278.54    231.62 o
   1  12   0     3040.36     3799.61    395.68 o
   2  12   0     4883.14     5341.97    488.28 o
   3  12   0      857.41     1366.75    379.86 o
   4  12   0     2195.10     1783.60    466.39 o
  -4 -12   1       27.64     -315.00    315.00 o
  -3 -12   1     4474.85     3750.78    566.49 o
  -2 -12   1      828.51     1157.45    366.45 o
  -1 -12   1     3253.10     3249.80    380.80 o
   0 -12   1      838.63      855.79    315.06 o
  -6 -11   1      299.09      443.33    330.93 o
  -5 -11   1     1468.25     1387.70    503.94 o
  -4 -11   1      446.48      405.69    299.81 o
  -3 -11   1    10163.32     9526.17    427.15 o
  -2 -11   1        5.22      -65.53    247.98 o
  -1 -11   1     3269.59     3905.77    369.64 o
   0 -11   1     1216.80     1258.86    300.93 o
   1 -11   1     3478.48     2735.82    336.11 o
   2 -11   1     2384.24     2826.78    655.66 o
  -7 -10   1     4544.52     5545.03    539.98 o
  -6 -10   1       48.68      208.02    400.18 o
  -5 -10   1      778.22      796.83    285.21 o
  -4 -10   1      509.69      192.67    365.31 o
  -3 -10   1      855.65     1514.07    246.75 o
  -2 -10   1      361.32      515.29    271.83 o
  -1 -10   1     5488.28     5446.84    569.70 o
   0 -10   1      421.80      215.24    249.50 o
   1 -10   1     5104.48     4761.28    319.85 o
   2 -10   1     2995.64     3188.69    290.63 o
   3 -10   1     1749.45     1074.25    429.85 o
   4 -10   1     1552.00     1255.95    446.21 o
  -8  -9   1      741.96       34.16    550.41 o
  -7  -9   1     2984.75     3071.64    900.18 o
  -6  -9   1       23.74     -133.30    371.23 o
  -5  -9   1     2809.68     2967.58    522.01 o
  -4  -9   1      153.68     -117.83    280.78 o
  -3  -9   1       48.40      199.08    380.54 o
  -2  -9   1      132.31       76.94    129.29 o
  -1  -9   1     4402.55     4628.48    268.95 o
   0  -9   1      137.18      282.45    152.37 o
   1  -9   1     4658.37     5137.01    332.53 o
   2  -9   1     3937.18     3984.97    260.15 o
   3  -9   1     8490.68     9183.27    617.09 o
   4  -9   1     5343.00     5509.13    534.58 o
   5  -9   1     3266.23     3676.87    467.25 o
  -9  -8   1     1379.40     1447.22    362.12 o
  -8  -8   1     2301.00     2397.17    913.08 o
  -7  -8   1     3066.82     2591.14    370.38 o
  -6  -8   1       43.71      -36.18    161.86 o
  -5  -8   1    11123.04    11537.13    643.80 o
  -4  -8   1     1682.93     1888.45    375.87 o
  -3  -8   1     5618.74     5707.67    346.46 o
  -2  -8   1     3596.25     3848.99    242.28 o
  -1  -8   1        3.36      -30.94    119.99 o
   0  -8   1      168.41      274.33    141.42 o
   1  -8   1     6034.96     5826.46    383.05 o
   2  -8   1       14.57       20.69    140.75 o
   3  -8   1     9615.56     9712.54    310.07 o
   4  -8   1     4892.62     5021.22    332.27 o
   5  -8   1     5757.28     5913.28    781.46 o
   6  -8   1     2240.09     2104.15    356.65 o
  -9  -7   1      201.49      376.68    244.96 o
  -8  -7   1     2828.96     2556.97    421.20 o
  -7  -7   1     1521.11     1282.22    288.17 o
  -6  -7   1     3577.53     3428.80    304.04 o
  -5  -7   1     6818.00     7294.74    388.93 o
  -4  -7   1      132.96      -40.69    184.32 o
  -3  -7   1    29312.10    29947.79    514.87 o
  -2  -7   1       56.16      145.58    124.70 o
  -1  -7   1    13389.23    13204.77    313.41 o
   0  -7   1      327.63      260.48     82.41 o
   1  -7   1      270.20      433.13     81.62 o
   2  -7   1      274.64      312.63     82.67 o
   3  -7   1     5561.38     5033.24    192.43 o
   4  -7   1      683.76      421.25    208.55 o
   5  -7   1     8065.33     8562.14    429.74 o
   6  -7   1     2517.46     2893.83    349.09 o
   7  -7   1     3924.30     4833.10    885.81 o
 -10  -6   1      572.94      586.60    355.90 o
  -9  -6   1     1578.57     2673.63   1205.33 o
  -8  -6   1      516.16      765.80    337.63 o
  -7  -6   1       45.40      -94.38    207.72 o
  -6  -6   1     3034.17     2705.15    346.45 o
  -5  -6   1     2282.61     2304.34    293.51 o
  -4  -6   1     1827.65     1527.91    199.96 o
  -3  -6   1    11964.68    12093.47    266.80 o
  -2  -6   1     1302.24     1424.50    109.83 o
  -1  -6   1    30939.90    31030.76    573.01 o
   0  -6   1      209.46      305.31     88.09 o
   1  -6   1     4633.13     4931.91    134.28 o
   2  -6   1      166.38       80.43     64.39 o
   3  -6   1     2083.83     2038.93    134.13 o
   4  -6   1      360.46      392.08    189.44 o
   5  -6   1     3776.81     3937.53    334.25 o
   6  -6   1      709.85      407.38    268.01 o
   7  -6   1     6432.12     6196.09    514.66 o
   8  -6   1     3016.49     3148.30    619.23 o
 -10  -5   1     1831.95     1765.64    534.15 o
  -9  -5   1     3734.48     3470.60    393.90 o
  -8  -5   1      714.04      958.48    234.35 o
  -7  -5   1     3092.82     2968.34    388.31 o
  -6  -5   1      176.64      226.72    252.35 o
  -5  -5   1       10.32      371.38    501.92 o
  -4  -5   1     5140.65     5184.13    210.74 o
  -3  -5   1    12599.70    12327.08    719.29 o
  -2  -5   1      596.52      632.18     63.87 o
  -1  -5   1    33858.02    34430.44    748.83 o
   0  -5   1        3.08        7.46     74.84 o
   1  -5   1    21065.42    20834.08    330.72 o
   2  -5   1     1833.55     1830.55    177.73 o
   3  -5   1     2315.52     2261.72     73.43 o
   4  -5   1     2226.10     1966.18    102.47 o
   5  -5   1     4686.26     4330.96    281.09 o
   6  -5   1     1173.91     1527.70    332.98 o
   7  -5   1     3474.00     3900.98    412.01 o
   8  -5   1      838.20     1350.37    510.20 o
 -10  -4   1     1040.37      859.96    313.36 o
  -9  -4   1     6687.00     6909.56    466.17 o
  -8  -4   1     4605.58     5363.54    423.51 o
  -7  -4   1     6996.57     6846.24    419.72 o
  -6  -4   1     1159.11      847.79    162.89 o
  -5  -4   1     1270.78     1356.20    193.04 o
  -4  -4   1      208.44      223.82    123.25 o
  -3  -4   1     2603.41     2960.21    153.92 o
  -2  -4   1     8602.87     8409.07    250.95 o
  -1  -4   1    17481.25    18131.35    344.26 o
   0  -4   1      290.45      279.59     31.10 o
   1  -4   1    32724.13    33354.92    434.47 o
   2  -4   1       16.89       17.87     75.21 o
   3  -4   1    20141.82    20249.23    973.19 o
   4  -4   1     4061.15     4022.33     98.10 o
   5  -4   1     2911.86     2734.52    268.33 o
   6  -4   1     3068.22     2837.64    252.66 o
   7  -4   1      130.38      149.69    116.92 o
   8  -4   1      301.34      444.61    460.99 o
   9  -4   1      287.82     -640.47    640.47 o
 -10  -3   1     3202.61     2658.50    344.36 o
  -9  -3   1     1265.99     1439.69    505.42 o
  -8  -3   1     5619.83     5438.58    354.65 o
  -7  -3   1    17885.81    17176.20    390.63 o
  -6  -3   1     8017.64     7588.76    237.15 o
  -5  -3   1    12392.33    11412.95    320.22 o
  -4  -3   1     1131.53     1272.66    123.59 o
  -3  -3   1     2700.68     2439.49    212.54 o
  -2  -3   1      187.44      299.43     76.71 o
  -1  -3   1      305.99      506.24     44.78 o
   0  -3   1     4301.13     4225.44     93.31 o
   1  -3   1    19362.14    19229.77    560.55 o
   2  -3   1       29.71      -50.64     50.64 o
   3  -3   1    29401.06    29057.30    929.33 o
   4  -3   1     2071.13     2096.02    123.72 o
   5  -3   1    10689.31    10157.02    250.51 o
   6  -3   1     1382.11     1430.38     99.89 o
   7  -3   1      386.30      354.56    183.21 o
   8  -3   1      913.21      930.32    235.37 o
   9  -3   1      121.22      477.36    443.10 o
 -10  -2   1      506.73      539.68    293.43 o
  -9  -2   1       24.68      229.78    504.53 o
  -8  -2   1     5077.04     4975.85    308.71 o
  -7  -2   1     5659.19     5273.60    282.70 o
  -6  -2   1    16400.05    16361.12    358.08 o
  -5  -2   1    13612.58    13378.86    543.16 o
  -4  -2   1    21706.04    21213.68    391.21 o
  -3  -2   1    18823.71    17582.28    346.37 o
  -2  -2   1      904.90      923.47     83.46 o
  -1  -2   1     1157.68     1340.18    143.14 o
   0  -2   1     9045.66     9352.71    178.04 o
   1  -2   1       77.60      230.61     49.53 o
   2  -2   1      265.24      393.80     42.45 o
   3  -2   1    30809.89    30328.51   1311.38 o
   4  -2   1     2015.15     2159.02     75.20 o
   5  -2   1    22038.69    21724.72    458.24 o
   6  -2   1     8241.92     8360.60    449.08 o
   7  -2   1    10334.77    10620.58    504.47 o
   8  -2   1     3741.38     3920.69    339.15 o
   9  -2   1      112.96      297.14    212.99 o
  10  -2   1     2338.42     1916.27    539.42 o
 -10  -1   1      576.09      674.68    374.26 o
  -9  -1   1     1213.42     1171.73    281.57 o
  -8  -1   1     1315.10      965.45    182.35 o
  -7  -1   1      265.26      208.17    108.81 o
  -6  -1   1     3749.27     4325.95    166.99 o
  -5  -1   1    11797.60    11669.52    232.77 o
  -4  -1   1    10461.37     9535.54    252.24 o
  -3  -1   1    24073.88    22586.73    404.81 o
  -2  -1   1        9.87       21.98     50.64 o
  -1  -1   1    38079.16    39154.20    724.17 o
   1  -1   1      229.44      246.02     67.04 o
   2  -1   1     6430.09     6443.76    125.03 o
   3  -1   1      512.53      515.53     47.41 o
   4  -1   1      786.28      972.92     61.89 o
   5  -1   1    34346.80    35290.27   1023.87 o
   6  -1   1      773.70      694.40     89.81 o
   7  -1   1    13769.37    13900.05    516.61 o
   8  -1   1     1502.62     2080.71    282.34 o
   9  -1   1     5422.15     5458.72    456.32 o
  10  -1   1     1573.08     1796.04    380.66 o
 -10   0   1     1937.31     1784.07    287.77 o
  -9   0   1      728.44      860.26    248.77 o
  -8   0   1      382.44      123.63    123.63 o
  -7   0   1      479.27      669.49    126.41 o
  -6   0   1     4722.46     4352.11    205.86 o
  -5   0   1     1509.05     1578.37    126.67 o
  -4   0   1     4863.57     4860.90    227.29 o
  -3   0   1    23941.10    23745.54    371.59 o
  -2   0   1    20468.86    20016.87    313.81 o
  -1   0   1    18716.37    18996.84    313.43 o
   2   0   1      643.55      714.37     85.69 o
   3   0   1     5690.21     5547.03    135.30 o
   4   0   1     5400.84     5265.45    139.16 o
   5   0   1     4088.73     4470.04    197.67 o
   6   0   1       57.97      111.01     99.79 o
   7   0   1    19429.81    19559.72    484.25 o
   8   0   1      128.47       21.09    171.08 o
   9   0   1     5641.38     5088.54    477.98 o
  10   0   1      501.61      460.27    231.62 o
 -10   1   1     7827.22     6329.89    531.30 o
  -9   1   1     1256.48      779.49    340.79 o
  -8   1   1     1119.32     1062.22    268.91 o
  -7   1   1     8666.34     8836.90    265.53 o
  -6   1   1      141.11      194.94     75.24 o
  -5   1   1     5700.42     5643.12    184.33 o
  -4   1   1      780.75      714.86     57.73 o
  -3   1   1       44.07       34.26     36.33 o
  -2   1   1     8204.30     7741.14    307.37 o
  -1   1   1    42359.12    41591.89    469.11 o
   1   1   1    42315.56    41370.10   1059.03 o
   2   1   1     6590.93     6937.46    150.88 o
   3   1   1    28838.98    28003.16    483.85 o
   4   1   1     3301.47     3070.09    164.85 o
   5   1   1     1859.64     1884.72     93.47 o
   6   1   1      536.30      408.64     88.41 o
   7   1   1     4471.02     4832.05    198.35 o
   8   1   1      597.28      561.07    139.28 o
   9   1   1     6099.94     6667.99    504.89 o
  10   1   1      275.93      148.95    364.17 o
  -9   2   1       25.21     -230.54    743.95 o
  -8   2   1    11039.35    12312.80    559.02 o
  -7   2   1     2187.09     2141.86    331.58 o
  -6   2   1     7732.99     7680.80    317.62 o
  -5   2   1     8164.50     8534.20    288.29 o
  -4   2   1     1235.83     1365.83     86.80 o
  -3   2   1     5326.41     5251.42    327.46 o
  -2   2   1      222.84      366.04     58.99 o
  -1   2   1    23774.40    24132.03    385.99 o
   0   2   1    13427.26    12621.98    162.02 o
   1   2   1    51591.02    51160.05    790.98 o
   2   2   1      293.64      364.58     84.17 o
   3   2   1    35607.21    34388.32    668.99 o
   4   2   1       75.33       81.37    125.86 o
   5   2   1     5946.19     5917.51    307.56 o
   6   2   1     5657.38     5907.56    198.10 o
   7   2   1       26.57      124.81    105.83 o
   8   2   1      139.09      242.65    108.80 o
   9   2   1     5266.67     4720.72    702.01 o
  10   2   1      333.62      279.28    279.28 o
  -9   3   1      186.22      -49.90    729.82 o
  -8   3   1     5534.69     6791.53    785.19 o
  -7   3   1      890.03      766.63    112.71 o
  -6   3   1     5464.07     5542.45    298.72 o
  -5   3   1    12564.80    11932.54    368.29 o
  -4   3   1     3446.54     3356.82     82.40 o
  -3   3   1     2586.63     2241.53    141.29 o
  -2   3   1      534.33      528.26     65.81 o
  -1   3   1     1210.65     1468.13     83.85 o
   0   3   1     4685.49     4953.15    100.15 o
   1   3   1   176029.77   187509.16   3462.16 o
   2   3   1     5525.49     5095.73    133.35 o
   3   3   1    36264.62    35399.05    960.52 o
   4   3   1     1301.58     1132.60    104.85 o
   5   3   1    32171.63    31364.16    651.56 o
   6   3   1     1309.38     1503.16    116.54 o
   7   3   1     4889.67     4720.09    369.16 o
   8   3   1     5364.28     5417.84    315.45 o
   9   3   1       84.24      303.81    191.65 o
  10   3   1      119.68      230.11    296.39 o
  -9   4   1     1010.07     1677.39    610.03 o
  -8   4   1     1776.62     2807.87    517.77 o
  -7   4   1     1182.36      280.08    595.18 o
  -6   4   1    19161.46    19246.86   1004.64 o
  -5   4   1     4767.33     4581.69    599.24 o
  -4   4   1     8209.74     7702.54    249.07 o
  -3   4   1    19369.18    19398.17    994.37 o
  -2   4   1     4399.02     4194.22    100.36 o
  -1   4   1     8619.66     8321.04    153.36 o
   0   4   1     1627.82     1684.75     51.01 o
   1   4   1     1016.36      998.55     46.37 o
   2   4   1     8432.75     8384.38    176.05 o
   3   4   1    10562.29    10067.99    433.04 o
   4   4   1    20764.91    19796.94    377.45 o
   5   4   1    14833.25    14194.52    391.40 o
   6   4   1      816.07      763.71    140.99 o
   7   4   1    13750.99    14209.76    383.22 o
   8   4   1      343.03      366.21    197.86 o
   9   4   1     3933.22     4816.01    919.80 o
  10   4   1      405.48      137.90    205.92 o
  -8   5   1      503.43      828.18    695.61 o
  -7   5   1      511.48      779.78    445.38 o
  -6   5   1     2402.55     1709.53    301.74 o
  -5   5   1      815.04      566.42    224.89 o
  -4   5   1    19617.93    19172.17    590.78 o
  -3   5   1     3758.29     3891.69    174.06 o
  -2   5   1    17340.90    17503.54    600.95 o
  -1   5   1    15537.42    15933.18    344.50 o
   0   5   1     9058.25     9017.54    148.07 o
   1   5   1     8804.31     8766.69    145.08 o
   2   5   1       84.79      154.14    157.88 o
   3   5   1      468.74      526.06     75.01 o
   4   5   1     4197.79     4103.10    142.98 o
   5   5   1     3277.82     2857.57    184.15 o
   6   5   1     1891.14     1849.99    165.79 o
   7   5   1     9681.53     9265.56    430.37 o
   8   5   1      912.82      796.25    226.49 o
   9   5   1     4774.97     5065.02    406.81 o
  10   5   1     1982.36     1908.17    418.35 o
  -8   6   1     3334.89     2936.13    723.60 o
  -7   6   1      640.77      859.49    399.21 o
  -6   6   1       24.55       17.50    280.38 o
  -5   6   1       70.05      -33.27    138.37 o
  -4   6   1    10755.86    11058.93    581.16 o
  -3   6   1      856.92     1087.00    385.85 o
  -2   6   1     7979.18     7654.62    306.16 o
  -1   6   1     6359.68     6301.85    133.04 o
   0   6   1     7669.14     7858.45    153.61 o
   1   6   1    43592.32    43771.86   1593.53 o
   2   6   1     6990.96     7420.06    190.42 o
   3   6   1     8529.61     8510.40    586.82 o
   4   6   1      319.67      325.55    100.17 o
   5   6   1      707.44      581.82     93.91 o
   6   6   1     4577.32     4573.54    375.84 o
   7   6   1     6717.67     6650.10    401.61 o
   8   6   1       39.29     -222.66    222.66 o
   9   6   1    11358.98    12009.55    589.61 o
  10   6   1      188.11      -42.49    279.98 o
  -7   7   1      143.40      229.37    428.21 o
  -6   7   1     1985.29     1645.14    367.00 o
  -5   7   1      953.57      931.12    283.88 o
  -4   7   1      215.24      322.08    220.21 o
  -3   7   1      711.02      900.18    317.67 o
  -2   7   1    12073.77    11287.67    233.33 o
  -1   7   1     1614.09     1691.57    100.59 o
   0   7   1     5807.60     5686.18    130.61 o
   1   7   1    18133.79    17783.65    503.18 o
   2   7   1     5975.89     5774.29    420.86 o
   3   7   1    15387.48    14594.02    522.06 o
   4   7   1      128.75      265.95    116.55 o
   5   7   1     6451.63     6394.59    797.95 o
   6   7   1      244.06      195.65    192.19 o
   7   7   1      135.54      273.43    235.99 o
   8   7   1     3365.03     3738.83    357.42 o
   9   7   1     1529.19     2102.84    383.93 o
  10   7   1       40.67     -235.94    382.96 o
  -6   8   1     4619.16     3908.49    624.30 o
  -5   8   1      817.30      408.07    290.45 o
  -4   8   1      110.43      577.04    284.24 o
  -3   8   1     2035.07     2149.27    252.32 o
  -2   8   1     1195.66     1100.58    116.21 o
  -1   8   1      124.30      182.59     75.90 o
   0   8   1     5348.84     5488.26    155.08 o
   1   8   1      891.37      910.22    113.24 o
   2   8   1     2403.46     2432.24    142.30 o
   3   8   1    18800.01    18748.01    544.03 o
   4   8   1     2213.83     1997.86    168.58 o
   5   8   1    11564.13    11666.10    561.95 o
   6   8   1     1308.79     1446.75    677.89 o
   7   8   1     2309.38     2342.01    572.24 o
   8   8   1      102.26     -413.31    413.31 o
   9   8   1      384.27      585.94    425.91 o
  -5   9   1      747.79     1455.35    480.40 o
  -4   9   1    10021.61     9049.94    636.67 o
  -3   9   1     3372.17     3662.35    435.99 o
  -2   9   1     1501.55     1144.92    365.03 o
  -1   9   1     1394.93     1577.94    156.99 o
   0   9   1      508.49      494.96    281.16 o
   1   9   1      444.06      477.81    131.24 o
   2   9   1    13125.58    12548.97    315.28 o
   3   9   1     5916.94     5622.93    261.18 o
   4   9   1     6240.10     6435.17    334.97 o
   5   9   1     8094.36     8055.00    745.08 o
   6   9   1     2289.81     2513.66    533.49 o
   7   9   1     4843.63     4949.89    423.08 o
   8   9   1       48.02      392.71    330.27 o
  -4  10   1     4461.46     4461.95    497.93 o
  -3  10   1      803.16     1389.09    344.85 o
  -2  10   1     4960.35     5629.59    483.11 o
  -1  10   1     2049.19     2207.59    254.06 o
   0  10   1     1391.57     1656.00    219.76 o
   1  10   1      547.35      561.57    183.22 o
   2  10   1     1757.13     1831.45    219.75 o
   3  10   1       45.40       10.49    446.82 o
   4  10   1     1871.07     1656.34    248.75 o
   5  10   1     5716.99     6171.06    492.08 o
   6  10   1     1553.40     1866.99    811.25 o
   7  10   1     5341.99     5238.14    570.72 o
   8  10   1      350.21      390.44    456.05 o
  -3  11   1     1992.50     1849.08    463.39 o
  -2  11   1     7767.47     8026.26    667.61 o
  -1  11   1     3237.35     3243.20    336.84 o
   0  11   1     2636.40     3201.83    334.56 o
   1  11   1     1522.70     2252.72    330.01 o
   2  11   1      320.88      315.03    246.51 o
   3  11   1      328.29       82.35    430.09 o
   4  11   1     4078.64     3595.22    345.08 o
   5  11   1       82.09      463.81    403.49 o
   6  11   1     1865.71     1480.35    345.30 o
   7  11   1     1719.18     1320.92    480.26 o
  -1  12   1      974.05      671.84    426.05 o
   0  12   1     9624.10     9065.58    538.01 o
   1  12   1      748.23     1006.23    277.07 o
   2  12   1     5995.38     5477.50    437.69 o
   3  12   1     2066.05     1851.36    397.84 o
   4  12   1      576.50      692.64    364.94 o
   5  12   1     1177.12      705.39    545.24 o
  -3 -12   2        7.52      360.43    394.68 o
  -2 -12   2     2492.74     1848.53    430.65 o
  -1 -12   2      329.63      443.12    297.15 o
  -6 -11   2      697.36      475.92    609.99 o
  -5 -11   2     1918.97     1701.28    518.51 o
  -4 -11   2     4091.30     3975.30    328.29 o
  -3 -11   2       52.71      281.98    278.99 o
  -2 -11   2     7081.42     7315.38    505.69 o
  -1 -11   2      113.18      -33.51    332.88 o
   0 -11   2     3901.50     3822.78    349.56 o
   1 -11   2      165.96      -33.51    249.48 o
   2 -11   2        1.19      -49.89    364.15 o
  -7 -10   2       23.00      446.24    318.26 o
  -6 -10   2       33.43      467.43    627.40 o
  -5 -10   2      775.56     1230.81    402.72 o
  -4 -10   2     1031.38      427.05    349.25 o
  -3 -10   2     1598.08     1698.89    388.87 o
  -2 -10   2     5121.86     5204.69    532.73 o
  -1 -10   2      371.33      432.15    246.89 o
   0 -10   2     6933.54     7489.69    423.68 o
   1 -10   2      465.77      445.37    217.47 o
   2 -10   2     2548.51     2515.51    309.22 o
   3 -10   2      310.82      -33.51    349.28 o
   4 -10   2      166.84     -148.94    379.06 o
  -8  -9   2     3315.29     3202.68    643.86 o
  -7  -9   2     1532.06     1520.91    508.79 o
  -6  -9   2     2006.38     1729.26    329.81 o
  -5  -9   2      170.98      212.33    324.81 o
  -4  -9   2     1428.67     1395.20    315.18 o
  -3  -9   2     1181.56     1400.76    443.22 o
  -2  -9   2     2617.82     2474.22    196.16 o
  -1  -9   2      389.45      612.81    185.90 o
   0  -9   2    10448.23    10566.85    769.47 o
   1  -9   2        0.21        0.00    166.07 o
   2  -9   2     5896.99     5915.35    356.47 o
   3  -9   2     2083.92     2428.86    215.32 o
   4  -9   2      523.00     1091.09    449.84 o
   5  -9   2      301.36     -514.61    514.61 o
  -9  -8   2      808.81      924.48    439.07 o
  -8  -8   2     3471.02     3617.08    429.62 o
  -7  -8   2     2840.36     1925.00    338.22 o
  -6  -8   2     3700.39     4116.39    508.34 o
  -5  -8   2      705.91      588.28    374.27 o
  -4  -8   2     4508.22     4372.34    336.30 o
  -3  -8   2     1817.92     1399.47    188.43 o
  -2  -8   2     1369.59     1341.99    146.72 o
  -1  -8   2     3200.32     3649.84    308.59 o
   0  -8   2     1628.91     1507.50    154.07 o
   1  -8   2      162.15      152.19    273.68 o
   2  -8   2    16478.96    15047.79    695.97 o
   3  -8   2     1148.44     1395.59    208.57 o
   4  -8   2    11151.11    11459.90    770.95 o
   5  -8   2     1184.22     1447.60    446.93 o
   6  -8   2     3370.27     4043.60    538.80 o
  -9  -7   2     3261.40     3371.23    367.01 o
  -8  -7   2      331.73      582.56    204.96 o
  -7  -7   2     4757.77     4774.21    322.73 o
  -6  -7   2     9928.05     9757.88    391.13 o
  -5  -7   2     6065.17     5893.86    274.86 o
  -4  -7   2    10359.41    10651.81    363.32 o
  -3  -7   2     1736.06     1868.41     72.26 o
  -2  -7   2     7395.66     7705.53    317.24 o
  -1  -7   2      733.50      542.64    284.54 o
   0  -7   2       95.76      114.18    108.24 o
   1  -7   2     1899.69     1697.31    226.52 o
   2  -7   2     4147.28     3945.14    131.41 o
   3  -7   2       46.15       13.12    166.44 o
   4  -7   2    12130.16    11884.68    390.70 o
   5  -7   2      376.95      594.29    399.93 o
   6  -7   2     7754.29     8066.72    543.09 o
   7  -7   2      516.14     -133.35    438.12 o
  -9  -6   2       53.60     -149.00    241.47 o
  -8  -6   2     1734.86     1538.12    312.05 o
  -7  -6   2     3542.07     3502.68    603.37 o
  -6  -6   2      191.14      242.84    257.68 o
  -5  -6   2     6055.24     6153.18    390.55 o
  -4  -6   2    10102.04     9869.56    369.07 o
  -3  -6   2     2265.90     2523.75    222.46 o
  -2  -6   2    12389.32    13549.85    360.51 o
  -1  -6   2     1115.50     1133.77    119.12 o
   0  -6   2     4799.13     4916.50    154.03 o
   1  -6   2      360.89      184.54     90.49 o
   2  -6   2      198.10      410.41     71.88 o
   3  -6   2      244.84      316.57     76.34 o
   4  -6   2    12726.56    12184.46    498.12 o
   5  -6   2     1460.31     1332.69    354.98 o
   6  -6   2    14312.39    14371.93    644.14 o
   7  -6   2     2189.02     2319.22    532.34 o
   8  -6   2     4854.01     4608.03    536.08 o
 -10  -5   2      525.19      523.29    345.95 o
  -9  -5   2      597.01      620.88    263.13 o
  -8  -5   2      680.92      755.26    203.53 o
  -7  -5   2      562.24      541.15    287.16 o
  -6  -5   2      702.19      710.62    235.37 o
  -5  -5   2      377.63      386.06    187.59 o
  -4  -5   2     5808.27     5371.44    247.76 o
  -3  -5   2     4993.79     4731.18    144.38 o
  -2  -5   2    30629.82    31146.22    621.05 o
  -1  -5   2      142.46       91.45    117.30 o
   0  -5   2    16935.34    17055.19    592.57 o
   1  -5   2      889.03     1033.02     75.63 o
   2  -5   2     2282.30     2245.66    128.20 o
   3  -5   2     4269.99     4695.24    351.64 o
   4  -5   2     2017.36     2011.39    268.63 o
   5  -5   2       91.28      107.93     47.13 o
   6  -5   2     7654.39     7965.20    276.08 o
   7  -5   2      146.71      168.13    250.66 o
   8  -5   2     7276.19     7840.54   1055.42 o
 -10  -4   2      736.30     1115.10    456.15 o
  -9  -4   2     1900.69     1707.31    541.25 o
  -8  -4   2     3114.38     3543.93    363.29 o
  -7  -4   2      300.62      324.10    199.32 o
  -6  -4   2     2729.60     2531.90    297.34 o
  -5  -4   2     2532.69     2406.25    198.58 o
  -4  -4   2       68.34      -16.72    118.74 o
  -3  -4   2     3331.03     3471.64    140.67 o
  -2  -4   2    27004.93    27446.67    496.83 o
  -1  -4   2    12269.21    12997.13    574.44 o
   0  -4   2    50756.57    54503.55   1132.07 o
   1  -4   2     2696.68     2624.17    112.97 o
   2  -4   2    30802.80    30771.03    435.05 o
   3  -4   2      163.89      310.23    100.91 o
   4  -4   2     4043.93     3907.88    124.28 o
   5  -4   2     1244.12     1107.93     87.97 o
   6  -4   2     1120.97      873.63    132.22 o
   7  -4   2       66.52       33.51    150.43 o
   8  -4   2     5497.16     4990.47    600.23 o
   9  -4   2       89.27       33.51    496.72 o
 -10  -3   2      451.91      516.49    285.94 o
  -9  -3   2     7082.42     6726.99    405.31 o
  -8  -3   2     1288.63     1548.99    284.94 o
  -7  -3   2     6057.46     6134.20    314.08 o
  -6  -3   2     7791.87     7292.33    652.85 o
  -5  -3   2     1159.44     1071.74    157.75 o
  -4  -3   2     8323.36     8206.55    223.54 o
  -3  -3   2     1917.52     2018.05    110.68 o
  -2  -3   2      197.65      177.09     82.67 o
  -1  -3   2    13852.03    14326.75    545.87 o
   0  -3   2    30328.15    30120.75    457.89 o
   1  -3   2    16697.03    17334.94    806.75 o
   2  -3   2    22161.07    21683.88    536.74 o
   3  -3   2     6964.09     7152.40    361.55 o
   4  -3   2     8015.74     7809.78    161.88 o
   5  -3   2     2571.81     2571.61    124.10 o
   6  -3   2     2057.61     2225.50    224.29 o
   7  -3   2     2999.38     2753.79    216.13 o
   8  -3   2     2417.38     2330.73    236.20 o
 -10  -2   2      555.04      500.05   1015.50 o
  -9  -2   2     4250.97     4731.35    434.66 o
  -8  -2   2      630.93      738.19    479.28 o
  -7  -2   2    15034.48    15101.87    402.47 o
  -6  -2   2     3951.24     3925.94    163.37 o
  -5  -2   2    13845.80    13641.64    318.90 o
  -4  -2   2     6695.48     6909.65    228.70 o
  -3  -2   2      407.24      417.59     81.24 o
  -2  -2   2     2187.04     2038.38     95.31 o
  -1  -2   2      464.26      500.42     67.79 o
   0  -2   2     9411.96     9439.50    176.07 o
   1  -2   2     5240.19     4939.58    154.79 o
   2  -2   2    13121.97    11628.11    450.18 o
   3  -2   2     4003.73     4172.64    108.58 o
   4  -2   2    27588.16    27710.97   1826.52 o
   5  -2   2      724.20      793.20     90.88 o
   6  -2   2     3193.60     3249.71    134.15 o
   7  -2   2     2737.08     2583.78    164.82 o
   8  -2   2     2146.49     2271.76    282.39 o
   9  -2   2      573.25      279.29    279.29 o
 -10  -1   2     1352.95     1706.11    549.74 o
  -9  -1   2       28.10       59.01    287.82 o
  -8  -1   2      306.99       97.10    135.33 o
  -7  -1   2    10715.48    10524.69    289.91 o
  -6  -1   2     1074.13      929.30     94.81 o
  -5  -1   2    21059.51    20338.88    399.95 o
  -4  -1   2     4518.14     4347.38    136.94 o
  -3  -1   2    20507.45    20113.56    332.40 o
  -2  -1   2    17003.15    16394.17    467.93 o
  -1  -1   2      177.17      160.93     40.41 o
   0  -1   2     9527.92     9273.08    177.54 o
   1  -1   2     2930.05     3085.50     91.64 o
   2  -1   2     8568.62     8639.91    386.47 o
   3  -1   2    15130.35    14977.59    318.18 o
   4  -1   2    24625.98    24291.06   1254.81 o
   5  -1   2     1117.97     1250.90    184.76 o
   6  -1   2    25244.02    25597.88    424.83 o
   7  -1   2     1773.63     1550.61    150.04 o
   8  -1   2     9908.51    11938.52    648.03 o
   9  -1   2     2226.46     2121.97    343.48 o
  10  -1   2     2049.69     2126.27    379.21 o
 -10   0   2      302.86     -212.23    313.79 o
  -9   0   2       97.92       65.53    257.13 o
  -8   0   2      245.92      363.02    131.87 o
  -7   0   2     2178.41     1996.43    154.14 o
  -6   0   2     3549.43     3521.78    215.46 o
  -5   0   2    26525.02    25859.95    913.96 o
  -4   0   2     3535.41     3150.87     97.30 o
  -3   0   2    35356.91    34209.07    529.65 o
  -2   0   2     5747.03     5739.82    117.78 o
  -1   0   2    28102.73    28117.05    403.06 o
   1   0   2      115.26      195.19     24.21 o
   2   0   2     2790.84     3079.92     75.89 o
   3   0   2     1491.38     1561.82     72.44 o
   4   0   2     1979.77     1995.75     81.68 o
   5   0   2     4558.59     4601.74    158.16 o
   6   0   2    12739.92    12583.44    361.62 o
   7   0   2     2395.31     2234.59    159.32 o
   8   0   2    13169.33    13957.02    537.78 o
   9   0   2      465.95      598.05    315.04 o
  10   0   2     5134.96     5809.84    568.09 o
 -10   1   2      485.77      453.96    997.98 o
  -9   1   2     4341.17     4302.50    342.93 o
  -8   1   2     1623.80     1720.65    254.05 o
  -7   1   2      127.16      107.57    119.59 o
  -6   1   2      944.32      943.01    228.32 o
  -5   1   2     9693.81     9689.90    202.15 o
  -4   1   2       30.45       25.69     47.92 o
  -3   1   2    44828.40    44033.80    568.01 o
  -2   1   2    15282.86    15101.50    369.13 o
  -1   1   2     7500.22     7136.18    197.12 o
   0   1   2    16546.79    19242.16    721.97 o
   1   1   2      126.95      223.28     28.51 o
   2   1   2    34592.13    33533.55    511.36 o
   3   1   2     4646.38     4752.82    113.82 o
   4   1   2      304.31      374.40     63.47 o
   5   1   2      468.86      588.99    133.70 o
   6   1   2     6363.44     6537.17    205.51 o
   7   1   2      248.34      356.36    117.96 o
   8   1   2    11324.95    11971.96    449.28 o
   9   1   2        3.97      495.96    332.13 o
  10   1   2     5127.64     4678.20    457.01 o
  -9   2   2     6874.93     6603.55    433.23 o
  -8   2   2      174.06      184.98    178.09 o
  -7   2   2     6458.88     5908.58    452.44 o
  -6   2   2     3984.59     3993.98    132.31 o
  -5   2   2     2547.13     2585.37    382.74 o
  -4   2   2      133.62       95.35     49.52 o
  -3   2   2     3147.03     2799.49    208.47 o
  -2   2   2        9.84       67.02     32.77 o
  -1   2   2    21985.92    21315.34    255.34 o
   0   2   2    19093.55    19207.87    230.74 o
   1   2   2    17752.59    21860.96    362.35 o
   2   2   2    15038.26    14223.85    318.26 o
   3   2   2     2056.45     2376.01    331.82 o
   4   2   2    21270.76    20209.91    373.17 o
   5   2   2      357.71      371.66     81.36 o
   6   2   2     1219.33     1345.10    130.36 o
   7   2   2     3455.69     3591.58    174.42 o
   8   2   2     4554.31     4692.27    299.36 o
   9   2   2     1291.42      705.43    272.79 o
  10   2   2     7041.89     7852.31    706.32 o
  -9   3   2     4464.19     4586.50    713.36 o
  -8   3   2      132.21      230.86    414.06 o
  -7   3   2     8880.16     9297.92    431.61 o
  -6   3   2      996.46      916.96    176.17 o
  -5   3   2     2977.94     3006.39    212.44 o
  -4   3   2     3371.24     3275.97     67.40 o
  -3   3   2      829.46      893.60     81.91 o
  -2   3   2      163.55      134.86     91.23 o
  -1   3   2     7566.99     7482.27    358.10 o
   0   3   2       11.86       25.63     36.07 o
   1   3   2    13991.73    13867.35    265.28 o
   2   3   2    28593.61    28562.50    488.49 o
   3   3   2     8549.43     8166.93    223.52 o
   4   3   2    31367.20    29819.81    588.30 o
   5   3   2      823.07      882.00     98.99 o
   6   3   2     8982.07     9205.56    470.59 o
   7   3   2      146.61      142.06    182.83 o
   8   3   2      197.48       33.97    240.92 o
   9   3   2     2437.65     2444.39    240.57 o
  10   3   2     1604.61     1389.34    364.28 o
  -9   4   2     2230.10     1237.51    613.91 o
  -8   4   2     1218.85      315.09    630.18 o
  -7   4   2     4692.10     4576.21    575.57 o
  -6   4   2     2220.01     2014.86    532.77 o
  -5   4   2    12895.33    11167.23    710.99 o
  -4   4   2    10879.30    10523.23    290.72 o
  -3   4   2    18043.81    17899.49    674.27 o
  -2   4   2    15053.36    16012.03   1064.37 o
  -1   4   2       36.43       90.93     59.20 o
   0   4   2      917.02      898.89     49.24 o
   1   4   2    18452.54    18160.13    315.81 o
   2   4   2     6025.73     5701.17    357.91 o
   3   4   2    26729.46    25945.47    503.72 o
   4   4   2    15480.88    14756.87    345.02 o
   5   4   2     4542.50     4483.96    199.58 o
   6   4   2    14678.36    14521.16   1122.42 o
   7   4   2      365.46       96.26    215.61 o
   8   4   2     2037.43     1946.40    246.62 o
   9   4   2     2445.82     3178.91    407.58 o
  10   4   2        5.10      -77.07    333.33 o
  -8   5   2      839.18     1407.72    559.36 o
  -7   5   2     3676.85     3049.91    668.56 o
  -6   5   2      941.72     1425.68    515.45 o
  -5   5   2    16533.96    16227.12    651.69 o
  -4   5   2     1044.14      943.32    226.99 o
  -3   5   2    22334.05    22052.39    462.70 o
  -2   5   2     5368.43     5332.76    245.52 o
  -1   5   2    21419.83    21186.82   1166.50 o
   0   5   2      781.71      762.16     51.52 o
   1   5   2      138.70      192.94     47.91 o
   2   5   2      224.26      245.02     55.90 o
   3   5   2     1556.45     1359.97     89.68 o
   4   5   2     3616.55     3745.17    250.20 o
   5   5   2     6714.52     6191.45    232.51 o
   6   5   2     7433.00     7412.19    588.55 o
   7   5   2      115.55      303.88    349.64 o
   8   5   2     6733.82     6455.09    371.29 o
   9   5   2      889.37      922.61    474.84 o
  10   5   2      593.36     1042.16    951.46 o
  -8   6   2      239.43      313.53    790.90 o
  -7   6   2        9.69       33.51    581.60 o
  -6   6   2     1246.76      462.59    531.87 o
  -5   6   2     1733.69     2338.87    347.07 o
  -4   6   2      585.43      517.15    189.16 o
  -3   6   2    12684.73    12190.79    445.98 o
  -2   6   2      627.94      599.64     75.60 o
  -1   6   2    17870.86    17918.32    416.79 o
   0   6   2     1305.76     1325.04    139.70 o
   1   6   2     9377.75     9220.47    155.36 o
   2   6   2     6013.79     6573.17    200.80 o
   3   6   2     2328.74     2449.32    113.35 o
   4   6   2      262.14      514.72     94.70 o
   5   6   2     5318.79     5294.67    227.35 o
   6   6   2     6265.41     6193.85    246.20 o
   7   6   2     2671.65     2520.01    143.32 o
   8   6   2     6842.84     7125.06   1391.94 o
   9   6   2      148.71      617.46    252.69 o
  10   6   2     4170.12     2996.50    665.60 o
  -7   7   2     2019.93     1455.00    676.47 o
  -6   7   2      107.95      149.80    378.80 o
  -5   7   2     2607.15     2940.57    299.25 o
  -4   7   2      469.50      735.21    380.21 o
  -3   7   2     5480.63     5358.19    289.78 o
  -2   7   2      423.99      415.23     50.28 o
  -1   7   2    19542.16    19492.77    319.01 o
   0   7   2     2866.51     2860.12    144.61 o
   1   7   2     8246.22     8580.61    287.90 o
   2   7   2     8486.09     8705.24    440.65 o
   3   7   2     1011.44      985.28     89.60 o
   4   7   2     3059.52     2929.67    207.97 o
   5   7   2     5502.52     5867.26    216.73 o
   6   7   2       88.94      -85.13    156.76 o
   7   7   2     2908.46     2630.27    361.27 o
   8   7   2     3091.19     2767.46    424.41 o
   9   7   2     2357.49     2405.80    356.38 o
  10   7   2     6589.60     5736.03    500.79 o
  -6   8   2       86.78      430.85    332.48 o
  -5   8   2     2669.29     2714.20    297.74 o
  -4   8   2     1091.15      901.70    223.53 o
  -3   8   2     1828.28     1564.70    223.38 o
  -2   8   2     1125.48     1267.97     77.10 o
  -1   8   2     9048.47     9078.48    562.97 o
   0   8   2     1340.49     1508.24     98.42 o
   1   8   2    18549.50    18251.45    867.61 o
   2   8   2     7187.99     7025.09    159.49 o
   3   8   2     8229.30     8523.08    220.30 o
   4   8   2     2990.93     3234.99    703.22 o
   5   8   2      510.36      665.10    137.10 o
   6   8   2     2041.08     2220.09    345.66 o
   7   8   2      622.84      873.84    738.47 o
   8   8   2      258.14      154.84    875.80 o
   9   8   2      130.31      345.04    300.60 o
  -5   9   2     5516.11     7216.43    589.75 o
  -4   9   2       81.97      -50.55    218.90 o
  -3   9   2      178.46      213.04    305.71 o
  -2   9   2     1071.92     1095.73    144.42 o
  -1   9   2       81.29       31.48    123.30 o
   0   9   2      481.69      506.10    106.64 o
   1   9   2     4433.74     4837.82    205.26 o
   2   9   2     3749.31     3787.35    325.76 o
   3   9   2     1324.37     1236.57    150.44 o
   4   9   2     5451.79     5342.77    244.21 o
   5   9   2     4337.62     4504.72    262.42 o
   6   9   2     2082.91     2191.72    289.59 o
   7   9   2      120.36     -265.07    331.39 o
   8   9   2      374.60     -283.58    380.86 o
   9   9   2      415.40     1098.05    447.77 o
  -4  10   2        0.88     -364.15    364.15 o
  -3  10   2     4194.86     5167.01    554.57 o
  -2  10   2       62.33       65.53    329.16 o
  -1  10   2      162.84       33.51    183.20 o
   0  10   2      888.07     1027.89    181.74 o
   1  10   2       46.08      131.07    132.56 o
   2  10   2      803.46      667.82    161.30 o
   3  10   2     4267.60     4748.63    420.82 o
   4  10   2     2218.39     1985.12    181.16 o
   5  10   2     5270.25     5422.81    415.68 o
   6  10   2     6199.41     5503.57    486.17 o
   7  10   2     2418.76     2024.44    438.15 o
   8  10   2     2186.76     1413.87    337.57 o
  -3  11   2     3766.25     3367.15    581.31 o
  -2  11   2      190.03     -278.52    360.44 o
  -1  11   2     3912.38     3857.11    319.75 o
   0  11   2      682.78      992.82    251.00 o
   1  11   2      294.62      315.02    246.51 o
   2  11   2     1991.54     2098.01    283.11 o
   3  11   2      420.50      259.54    190.29 o
   4  11   2     1108.53     1353.41    306.62 o
   5  11   2     3958.86     3834.74    474.54 o
   6  11   2     1843.66     1270.26    460.65 o
   7  11   2     4853.77     5163.27    480.54 o
  -1  12   2     5025.60     5776.62    644.08 o
   0  12   2       98.32      595.02    344.80 o
   1  12   2     3142.13     3238.59    336.08 o
   2  12   2     1652.74      827.64    280.85 o
   3  12   2      354.48      327.69    265.13 o
   4  12   2       54.08      545.86    461.71 o
   5  12   2     1088.74      754.54    429.78 o
  -5 -11   3     2256.07     1758.93    469.92 o
  -4 -11   3     1847.40     1678.44    333.61 o
  -3 -11   3     8628.28     8882.12    508.83 o
  -2 -11   3      517.41      577.20    296.42 o
  -1 -11   3     3716.19     4330.15    439.72 o
   0 -11   3       79.15      381.29    331.39 o
   1 -11   3      295.06      -49.90    332.15 o
   2 -11   3       91.24     -199.58    495.97 o
  -7 -10   3      622.53      731.05    454.91 o
  -6 -10   3      397.34      695.43    359.21 o
  -5 -10   3      798.83     1242.92    415.28 o
  -4 -10   3     1298.24     1333.34    400.70 o
  -3 -10   3     3468.05     3784.47    306.31 o
  -2 -10   3     2122.93     3698.54    806.53 o
  -1 -10   3     8190.54     8478.93    474.53 o
   0 -10   3     2440.93     3147.35    317.42 o
   1 -10   3      497.95      694.87    298.65 o
   2 -10   3       65.05      -83.41    248.73 o
   3 -10   3        1.03       17.13    384.26 o
   4 -10   3       65.70      527.25    477.35 o
  -8  -9   3     1279.80     1739.49    486.08 o
  -7  -9   3      157.14      461.65    433.40 o
  -6  -9   3      330.76       79.93    386.80 o
  -5  -9   3      474.78      116.54    228.20 o
  -4  -9   3     1869.15     1269.49    286.78 o
  -3  -9   3     4626.46     4837.64    594.95 o
  -2  -9   3     3120.14     3310.54    238.32 o
  -1  -9   3     7662.84     7910.26    364.87 o
   0  -9   3      978.47      785.02    274.86 o
   1  -9   3    10167.44    10296.61    444.95 o
   2  -9   3       49.43      246.49    246.49 o
   3  -9   3      991.89      757.52    248.04 o
   4  -9   3     1293.48     1186.63    327.76 o
   5  -9   3      306.95      181.72    446.10 o
  -8  -8   3     2907.51     3008.99    511.56 o
  -7  -8   3     2906.19     3285.71    503.00 o
  -6  -8   3     2565.42     2632.58    401.60 o
  -5  -8   3     1608.98     1204.13    246.16 o
  -4  -8   3      297.95      216.07    231.99 o
  -3  -8   3      282.66      384.69    150.84 o
  -2  -8   3     2542.68     2613.91    181.64 o
  -1  -8   3     5350.93     5491.15    346.80 o
   0  -8   3     7834.76     7718.43    280.61 o
   1  -8   3    12699.38    12546.52    398.07 o
   2  -8   3     2758.46     2563.85    188.91 o
   3  -8   3     8871.90     9120.20    323.48 o
   4  -8   3      377.53      165.34    165.34 o
   5  -8   3     1964.33     2312.53    408.27 o
   6  -8   3     1414.40     1678.29    546.77 o
  -9  -7   3      589.83      432.59    426.44 o
  -8  -7   3     7419.12     7273.53    776.88 o
  -7  -7   3     2926.95     3131.22    696.77 o
  -6  -7   3     7515.99     8211.49    932.26 o
  -5  -7   3     1891.05     1818.09    195.91 o
  -4  -7   3      693.32      798.46    144.40 o
  -3  -7   3     1810.13     1884.73    176.56 o
  -2  -7   3      986.16     1073.07    125.70 o
  -1  -7   3       88.15      197.79    167.19 o
   0  -7   3     5016.95     4887.56    283.05 o
   1  -7   3     3545.98     3282.05    287.01 o
   2  -7   3     1420.57     1353.23    197.80 o
   3  -7   3     8529.42     8215.53    883.01 o
   4  -7   3      880.62     1004.44    151.65 o
   5  -7   3     3997.42     3937.91    374.06 o
   6  -7   3      442.29      461.28    275.02 o
   7  -7   3     1772.79     1197.81    446.88 o
  -9  -6   3      530.47      614.75    249.38 o
  -8  -6   3     5776.72     6017.94    398.63 o
  -7  -6   3      419.09      620.58    207.42 o
  -6  -6   3    12509.45    12480.37    667.99 o
  -5  -6   3     3646.99     4303.28    238.01 o
  -4  -6   3    15754.00    14801.94    448.14 o
  -3  -6   3     3265.92     3606.63    210.60 o
  -2  -6   3      625.90      693.12    118.99 o
  -1  -6   3     5422.65     5553.27    197.25 o
   0  -6   3      101.07      -33.80    167.19 o
   1  -6   3      598.28      620.75     58.34 o
   2  -6   3     3218.27     3046.58    125.73 o
   3  -6   3     5964.98     6000.67    199.56 o
   4  -6   3      153.14      144.34     99.05 o
   5  -6   3     6849.91     7310.84    308.85 o
   6  -6   3      911.09     1037.00    242.60 o
   7  -6   3     5014.04     4363.90    526.76 o
   8  -6   3     1641.69     1572.88    415.94 o
 -10  -5   3      536.26      606.18    419.39 o
  -9  -5   3      810.16     1523.07    341.16 o
  -8  -5   3      169.31      400.19    223.79 o
  -7  -5   3      163.45      -25.94    151.36 o
  -6  -5   3     6539.25     6084.85    264.38 o
  -5  -5   3       81.15      -47.50    174.89 o
  -4  -5   3    14831.02    14515.63    419.89 o
  -3  -5   3     7194.72     7188.32    186.11 o
  -2  -5   3     5641.30     5183.57    308.24 o
  -1  -5   3     3380.47     3329.46    143.61 o
   0  -5   3       21.21       66.28     70.03 o
   1  -5   3    10148.88     9912.68    190.97 o
   2  -5   3      297.29      372.78     82.93 o
   3  -5   3     1815.63     1824.49    114.04 o
   4  -5   3     1942.58     1982.09    210.13 o
   5  -5   3    12864.16    11468.36   1022.76 o
   6  -5   3      472.96      549.65    132.57 o
   7  -5   3    11391.54    12419.57    890.05 o
   8  -5   3       15.96     -381.28    577.13 o
 -10  -4   3     1888.94     2779.02    485.05 o
  -9  -4   3       61.65        4.09    285.00 o
  -8  -4   3       24.23      453.19    252.84 o
  -7  -4   3     2945.77     3493.44    259.98 o
  -6  -4   3     2223.24     2087.09    206.76 o
  -5  -4   3     1273.72      886.01    142.29 o
  -4  -4   3    16318.28    16241.35    384.93 o
  -3  -4   3     5767.25     5913.11    138.55 o
  -2  -4   3    26918.71    27445.94    668.66 o
  -1  -4   3    28297.07    28414.33   1385.58 o
   0  -4   3    14717.60    14873.51    257.62 o
   1  -4   3    28921.30    28869.12    910.07 o
   2  -4   3      291.59      249.32     70.82 o
   3  -4   3     4423.64     4669.04    130.65 o
   4  -4   3      560.27      529.50     87.69 o
   5  -4   3     2669.99     2805.16    176.63 o
   6  -4   3     2452.29     2369.51    126.74 o
   7  -4   3    11446.55    11818.12    504.84 o
   8  -4   3      860.73      361.99    382.10 o
 -10  -3   3     5015.43     4398.15    719.76 o
  -9  -3   3       76.34      216.97    226.06 o
  -8  -3   3     7687.97     7548.10    387.14 o
  -7  -3   3     7428.48     6683.31    258.23 o
  -6  -3   3     1952.72     2230.08    206.49 o
  -5  -3   3     8314.89     8908.75    291.99 o
  -4  -3   3     1344.94     1172.79    118.35 o
  -3  -3   3      113.23      106.01     84.15 o
  -2  -3   3    14884.56    15004.20    328.65 o
  -1  -3   3     3541.90     3427.11    292.53 o
   0  -3   3    34831.16    34824.40    552.30 o
   1  -3   3    15915.15    15766.75    288.01 o
   2  -3   3    12395.30    12453.35    229.53 o
   3  -3   3    22670.27    21677.74    348.77 o
   4  -3   3     2409.37     2284.29    100.40 o
   5  -3   3       64.22       86.78     76.43 o
   6  -3   3      249.97      232.73     82.15 o
   7  -3   3     1390.69     1426.59    194.43 o
   8  -3   3     1006.01      779.87    216.01 o
 -10  -2   3     4119.94     3636.64    789.32 o
  -9  -2   3      880.94      553.89    240.64 o
  -8  -2   3     7828.89     8031.72    402.93 o
  -7  -2   3       25.96      -94.78     94.78 o
  -6  -2   3     7882.40     8199.92    289.11 o
  -5  -2   3     5615.88     5495.29    196.16 o
  -4  -2   3    15472.38    15871.77    377.44 o
  -3  -2   3     2213.92     2325.31    104.77 o
  -2  -2   3     1810.14     1596.42    136.06 o
  -1  -2   3    10787.41    10982.90    354.63 o
   0  -2   3     4536.77     4441.23    146.84 o
   1  -2   3    15914.29    14967.01    445.82 o
   2  -2   3    25302.68    24689.48    384.13 o
   3  -2   3    17222.86    16233.42    564.76 o
   4  -2   3      595.79      725.06    106.52 o
   5  -2   3     8706.14     9094.67    200.25 o
   6  -2   3      159.85      143.12     87.47 o
   7  -2   3       50.17       27.11    117.29 o
   8  -2   3     1963.79     1895.40    280.14 o
   9  -2   3     1576.11     1703.71    275.63 o
 -10  -1   3      787.48      966.43    360.35 o
  -9  -1   3      461.76      937.93    547.40 o
  -8  -1   3     2500.57     2626.94    255.44 o
  -7  -1   3       52.37       71.39    116.98 o
  -6  -1   3    16271.45    15873.61    352.47 o
  -5  -1   3     4323.72     4219.70    133.01 o
  -4  -1   3    10689.72    10038.13    208.38 o
  -3  -1   3     8860.20     8814.43    463.95 o
  -2  -1   3    15654.77    15597.07    357.59 o
  -1  -1   3      611.27      776.35     65.83 o
   0  -1   3     8398.67     8155.13    166.20 o
   1  -1   3     7335.24     7710.42    170.93 o
   2  -1   3    30273.87    30375.39   1213.84 o
   3  -1   3    23961.38    23976.53    605.26 o
   4  -1   3    15754.39    16111.58    379.13 o
   5  -1   3    24766.41    25467.20    424.19 o
   6  -1   3      804.22      852.90     94.60 o
   7  -1   3     9776.01    10381.77    779.25 o
   8  -1   3      357.29      215.98    230.87 o
   9  -1   3      194.89      280.01    262.14 o
  10  -1   3     1520.44     1862.32    365.76 o
 -10   0   3      816.64      696.22    370.56 o
  -9   0   3      249.86      231.00    402.90 o
  -8   0   3     2808.62     3286.18    318.58 o
  -7   0   3     2257.94     2122.13    146.87 o
  -6   0   3    15203.82    14736.28    316.97 o
  -5   0   3      324.59      296.53     66.96 o
  -4   0   3    29722.54    30574.42    447.23 o
  -3   0   3     8080.81     7844.98    153.76 o
  -2   0   3     9911.11     9734.96    181.37 o
  -1   0   3     6694.61     6603.83    210.66 o
   0   0   3      227.57      287.24     47.61 o
   1   0   3      243.75      310.61     35.28 o
   2   0   3    13892.10    14470.11    254.34 o
   3   0   3        3.65       16.59     58.46 o
   4   0   3    22538.10    22513.72    409.16 o
   5   0   3     4997.18     5224.91    326.45 o
   6   0   3      881.34      945.68     95.60 o
   7   0   3    11594.12    11939.57    337.87 o
   8   0   3       35.50     -186.14    186.14 o
   9   0   3     3010.93     3064.34    398.69 o
  10   0   3      349.27      546.64    348.54 o
  -9   1   3      580.71      380.19    267.76 o
  -8   1   3      733.41     1071.68    264.81 o
  -7   1   3      974.45     1045.71    347.12 o
  -6   1   3     5691.88     5635.53    176.85 o
  -5   1   3     1188.99     1036.14     83.81 o
  -4   1   3    26637.81    26047.76    816.44 o
  -3   1   3       96.28       98.68     40.18 o
  -2   1   3    49959.31    49938.07    644.11 o
  -1   1   3    22871.53    21140.97    346.79 o
   0   1   3    22911.79    23279.85    543.21 o
   1   1   3     4408.53     4277.94    108.23 o
   2   1   3     1611.30     1709.96     73.05 o
   3   1   3     3215.42     3327.69     95.23 o
   4   1   3     6901.37     6724.73    150.58 o
   5   1   3     7278.21     7590.76    283.45 o
   6   1   3     2040.07     1661.98    157.99 o
   7   1   3     5005.17     5412.11    390.43 o
   8   1   3      309.73      256.25    177.79 o
   9   1   3    11891.17    12146.27    738.60 o
  10   1   3       58.07      528.73    396.18 o
  -9   2   3        8.79      428.20    723.09 o
  -8   2   3     6101.60     7567.72    862.87 o
  -7   2   3      410.88      430.48    161.06 o
  -6   2   3        7.00       92.53    125.11 o
  -5   2   3     2943.65     2956.94    112.93 o
  -4   2   3    11017.33    10840.11    322.01 o
  -3   2   3     3273.46     3213.57     84.30 o
  -2   2   3    34492.43    33099.80    569.40 o
  -1   2   3       38.35      108.55     35.54 o
   0   2   3    21102.34    21087.84    268.74 o
   1   2   3    15758.09    17833.25    629.19 o
   2   2   3     9192.68     9256.82    209.93 o
   3   2   3     4959.71     4705.23    176.66 o
   4   2   3     1611.46     1628.08     90.36 o
   5   2   3      956.62      874.69     85.91 o
   6   2   3     5502.60     5793.57    208.92 o
   7   2   3     5228.63     5883.33    230.78 o
   8   2   3     1287.25     1158.13    158.80 o
   9   2   3    10515.71    10598.33    521.28 o
  10   2   3      160.54      494.49    394.70 o
  -9   3   3     2086.66     2760.31    796.43 o
  -8   3   3     5968.86     7109.74    803.15 o
  -7   3   3      383.11      455.48    151.62 o
  -6   3   3     5984.77     6148.03    294.65 o
  -5   3   3      268.62      278.85     51.00 o
  -4   3   3     1364.90     1330.69     75.25 o
  -3   3   3     3266.31     3265.94    225.22 o
  -2   3   3    15469.06    15218.66    737.18 o
  -1   3   3       29.01      -48.47     48.47 o
   0   3   3    35855.96    35725.18    495.96 o
   1   3   3    18271.05    22665.63    765.59 o
   2   3   3    24044.70    23149.68    429.19 o
   3   3   3    18681.66    17394.71    329.73 o
   4   3   3    11881.68    11696.60    249.04 o
   5   3   3     7950.33     7831.50    214.83 o
   6   3   3      525.99      543.98    158.65 o
   7   3   3       28.78      -49.67    118.22 o
   8   3   3     6639.56     7472.54    274.98 o
   9   3   3     4058.22     4342.03    317.77 o
  10   3   3     1678.99     1865.39    377.70 o
  -9   4   3      880.28     1453.15    890.06 o
  -8   4   3     5482.84     5662.89    735.91 o
  -7   4   3      894.48      446.17    598.11 o
  -6   4   3    10717.99    12214.65    885.01 o
  -5   4   3       36.56      448.31    431.92 o
  -4   4   3     4569.16     4441.24    223.14 o
  -3   4   3     2480.44     2274.16    270.96 o
  -2   4   3     1108.38     1215.74     94.83 o
  -1   4   3     4037.58     4248.30    135.07 o
   0   4   3     9082.62     8782.90    243.26 o
   1   4   3        4.47      -34.01     35.54 o
   2   4   3    13812.41    13082.69    229.26 o
   3   4   3     8140.44     8045.21    349.92 o
   4   4   3    33898.78    32405.14    630.08 o
   5   4   3    10857.11    10657.93    276.09 o
   6   4   3     2241.33     2211.96    214.63 o
   7   4   3     1897.74     1974.66    192.72 o
   8   4   3      333.22        3.66    298.27 o
   9   4   3       56.00      -50.77    286.99 o
  10   4   3     1505.64     1068.86    343.71 o
  -8   5   3     2599.52     2259.91    672.09 o
  -7   5   3     2026.01     2267.16    526.74 o
  -6   5   3     8922.77     9991.85    721.75 o
  -5   5   3      224.13      934.64    449.82 o
  -4   5   3    22873.89    21390.12    539.07 o
  -3   5   3      133.68       71.54    123.57 o
  -2   5   3    11275.54    11553.64    899.03 o
  -1   5   3     4639.19     4456.32    112.30 o
   0   5   3      104.15       50.64     40.33 o
   1   5   3      364.76      341.29     51.69 o
   2   5   3    11503.83    10695.87    310.69 o
   3   5   3     2079.69     2081.82     72.55 o
   4   5   3    15044.23    13942.54    440.82 o
   5   5   3    11618.84    10489.01    388.37 o
   6   5   3    14947.55    14815.34    839.45 o
   7   5   3     2248.78     2514.27    207.95 o
   8   5   3        1.79     -321.11    357.45 o
   9   5   3      383.52       85.53    328.18 o
  10   5   3      787.63      998.16    289.43 o
  -8   6   3      179.23       97.56    492.26 o
  -7   6   3     1856.60     1899.74    706.26 o
  -6   6   3     2108.88     1794.12    479.82 o
  -5   6   3     1105.75     1349.76    482.70 o
  -4   6   3     9401.49     9168.47    343.52 o
  -3   6   3        0.44      -78.07    215.21 o
  -2   6   3    23821.21    23256.49    454.94 o
  -1   6   3       89.89      109.11     58.97 o
   0   6   3     4775.89     4930.26    102.87 o
   1   6   3     4515.96     4679.90    110.58 o
   2   6   3      536.65      441.67    183.60 o
   3   6   3      256.93       81.83     73.62 o
   4   6   3     8719.50     8608.49    231.61 o
   5   6   3     2700.65     2606.68    280.99 o
   6   6   3    10838.06    10221.35    745.21 o
   7   6   3     7082.48     7010.38    613.68 o
   8   6   3     3904.07     3900.93    874.74 o
   9   6   3     4564.95     4647.18    644.83 o
  10   6   3      505.28      360.40    320.98 o
  -7   7   3      698.06      957.81    762.67 o
  -6   7   3      100.01     1342.70    631.51 o
  -5   7   3      190.26      161.83    355.23 o
  -4   7   3     5559.42     5666.63    333.86 o
  -3   7   3       89.35      -41.20    144.75 o
  -2   7   3    24456.39    24118.03    348.07 o
  -1   7   3     1232.17     1395.59    170.60 o
   0   7   3    14978.91    14857.44    227.45 o
   1   7   3      446.82      487.35    115.07 o
   2   7   3      315.42      264.95    131.82 o
   3   7   3      861.59      972.82    198.14 o
   4   7   3     1748.21     1754.51    133.37 o
   5   7   3      197.87     -109.24    111.53 o
   6   7   3     6286.08     6128.14    913.83 o
   7   7   3     2347.97     3096.35    374.51 o
   8   7   3     5367.47     4817.63    465.92 o
   9   7   3     1756.18     1713.04    430.44 o
  10   7   3      608.09      397.09    617.05 o
  -6   8   3     1232.20      910.99    411.18 o
  -5   8   3      976.08      619.82    305.26 o
  -4   8   3      475.03      736.72    249.24 o
  -3   8   3      922.68      944.49    175.79 o
  -2   8   3     9589.62     9134.60    514.07 o
  -1   8   3      522.75      642.30    173.54 o
   0   8   3    33203.72    31785.69    477.71 o
   1   8   3      150.77      241.16    165.70 o
   2   8   3    15473.73    15862.22    301.16 o
   3   8   3     2433.72     2312.78    126.76 o
   4   8   3     3161.24     3194.79    452.07 o
   5   8   3     1908.12     1890.54    140.82 o
   6   8   3      884.13      956.06    439.47 o
   7   8   3      180.68      317.27    239.35 o
   8   8   3     1642.64     2154.48    419.84 o
   9   8   3     1725.70     2140.41    451.67 o
  -5   9   3       15.22      460.22    324.95 o
  -4   9   3     2079.99     2346.44    313.29 o
  -3   9   3      113.95      -79.21    202.17 o
  -2   9   3      328.64      489.16    172.78 o
  -1   9   3     2532.53     2274.32    231.75 o
   0   9   3     6469.40     6789.86    204.28 o
   1   9   3     2313.81     2263.89    213.86 o
   2   9   3    16502.35    16471.01    654.20 o
   3   9   3     2129.59     2122.21    346.48 o
   4   9   3     2746.82     2671.63    478.07 o
   5   9   3     1617.74     1196.86    208.23 o
   6   9   3      602.31     1015.41    383.20 o
   7   9   3      622.97      619.67    372.34 o
   8   9   3      598.86      739.93    307.12 o
   9   9   3        2.49      559.16    335.35 o
  -4  10   3      987.24      706.86    327.73 o
  -3  10   3       64.24     -245.75    411.07 o
  -2  10   3      887.87      675.57    361.25 o
  -1  10   3      405.70      413.34    146.72 o
   0  10   3     2084.80     1940.16    204.15 o
   1  10   3      143.37      158.10    113.19 o
   2  10   3     5764.19     6025.38    250.81 o
   3  10   3     1088.57     1126.49    152.53 o
   4  10   3     6967.63     6766.56    570.66 o
   5  10   3     1278.78      992.85    248.37 o
   6  10   3     1075.84     1056.25    310.04 o
   7  10   3     2114.92     1643.95    315.20 o
   8  10   3      111.84      655.43    418.64 o
  -3  11   3      315.34       97.56    360.45 o
  -2  11   3     1631.39     1679.12    463.36 o
  -1  11   3      241.41      428.22    393.96 o
   0  11   3      355.25      577.92    216.72 o
   1  11   3      522.13      478.15    196.62 o
   2  11   3     1821.88     2004.80    195.94 o
   3  11   3      244.50       89.96    182.69 o
   4  11   3     6087.06     6020.65    289.98 o
   5  11   3       15.16     -251.04    251.04 o
   6  11   3     4615.77     4825.28    454.21 o
   7  11   3     1216.01      874.52    689.76 o
  -1  12   3       40.47     -380.54    380.54 o
   0  12   3     4351.38     4207.65    333.18 o
   1  12   3      116.62      245.75    261.39 o
   2  12   3     1376.67     1436.18    399.27 o
   3  12   3       70.89      427.46    376.82 o
   4  12   3       52.26      493.73    347.77 o
   5  12   3       91.56      380.54    330.65 o
  -4 -11   4     1088.52     1317.97    530.71 o
  -3 -11   4      867.21      726.95    360.50 o
  -2 -11   4     2720.16     2856.06    425.47 o
  -1 -11   4       21.19        0.00    164.58 o
   0 -11   4      383.12      576.43    345.56 o
   1 -11   4      597.66      528.05    347.81 o
  -6 -10   4       10.90     -129.66    451.24 o
  -5 -10   4     2624.36     1768.24    341.84 o
  -4 -10   4     1462.08     1377.49    339.72 o
  -3 -10   4     5026.12     5135.99    425.77 o
  -2 -10   4     1863.69     1829.05    540.50 o
  -1 -10   4      517.36      743.29    280.78 o
   0 -10   4     4207.63     4188.43    365.99 o
   1 -10   4       44.47      165.32    247.98 o
   2 -10   4      120.12      165.32    280.75 o
   3 -10   4      271.55     -278.53    428.96 o
  -7  -9   4      198.04      365.33    484.81 o
  -6  -9   4      481.36       90.18    437.92 o
  -5  -9   4     1018.10     1327.81    289.77 o
  -4  -9   4      210.89      456.96    280.94 o
  -3  -9   4     3524.79     3782.41    356.41 o
  -2  -9   4     3439.03     4020.73    316.57 o
  -1  -9   4     5627.99     5673.44    334.64 o
   0  -9   4     5422.63     5516.95    647.26 o
   1  -9   4      137.04     -265.86    265.86 o
   2  -9   4     2622.65     2506.68    283.90 o
   3  -9   4      287.81      512.38    250.23 o
   4  -9   4      351.41      396.95    378.33 o
   5  -9   4      611.69      706.05    464.00 o
  -8  -8   4       95.36      284.09    298.13 o
  -7  -8   4      573.50      423.02    319.88 o
  -6  -8   4      580.20      638.80    362.76 o
  -5  -8   4       48.15       55.47    235.11 o
  -4  -8   4       65.48      -52.10    304.20 o
  -3  -8   4     3391.17     3705.51    365.24 o
  -2  -8   4     5385.95     5965.60    443.74 o
  -1  -8   4    11600.29    11592.33    447.48 o
   0  -8   4     7048.24     7510.64    342.09 o
   1  -8   4     6169.08     5785.92    584.05 o
   2  -8   4     7135.62     7554.51    403.61 o
   3  -8   4     2270.54     2640.64    264.51 o
   4  -8   4     2462.80     2610.14    263.03 o
   5  -8   4      251.34      547.38    379.07 o
   6  -8   4        0.61       17.13    350.00 o
  -9  -7   4     5048.16     4391.02    456.78 o
  -8  -7   4       78.28      691.89    396.92 o
  -7  -7   4     5602.34     5710.65    477.97 o
  -6  -7   4     3454.90     3412.50    337.26 o
  -5  -7   4     2505.66     2493.18    203.25 o
  -4  -7   4     1163.25     1256.70    158.51 o
  -3  -7   4      157.07      408.42    265.87 o
  -2  -7   4      113.37       83.75    127.99 o
  -1  -7   4     7000.87     7534.81    392.54 o
   0  -7   4     3388.50     3329.42    184.53 o
   1  -7   4    21424.88    20399.86    466.08 o
   2  -7   4     2943.93     2972.94    249.68 o
   3  -7   4     2681.59     2650.94    167.97 o
   4  -7   4     5615.43     5332.79    264.56 o
   5  -7   4      997.28      863.31    249.90 o
   6  -7   4     2090.07     2061.31    871.32 o
   7  -7   4     1274.47     1197.49   1098.71 o
  -9  -6   4     1004.94     1604.39    461.43 o
  -8  -6   4      278.65      367.97    216.20 o
  -7  -6   4    10302.63    11217.96    426.19 o
  -6  -6   4      464.22      174.16    241.31 o
  -5  -6   4     8752.17     8963.99    352.19 o
  -4  -6   4     3331.78     3036.39    197.41 o
  -3  -6   4     4496.35     4581.35    288.61 o
  -2  -6   4      154.89      372.77    143.14 o
  -1  -6   4      492.65      529.10    116.46 o
   0  -6   4      146.84      158.92    117.94 o
   1  -6   4     7750.90     7710.38    174.48 o
   2  -6   4     7649.00     7323.62    191.37 o
   3  -6   4     8825.18     8321.81    901.17 o
   4  -6   4     6089.82     5484.94    557.95 o
   5  -6   4       65.75      183.20    149.68 o
   6  -6   4     8854.68    10329.58    628.34 o
   7  -6   4      253.39      396.94    393.96 o
   8  -6   4      643.34      216.65    457.83 o
  -9  -5   4       94.05     -274.94    274.94 o
  -8  -5   4      240.37      232.36    214.11 o
  -7  -5   4     4847.85     4987.52    329.89 o
  -6  -5   4      173.68      172.26    174.93 o
  -5  -5   4    14984.21    15694.69   1066.33 o
  -4  -5   4      327.00      565.90    169.67 o
  -3  -5   4     8258.78     8063.68    211.69 o
  -2  -5   4     7364.13     7184.77    439.84 o
  -1  -5   4      921.81     1092.82    126.39 o
   0  -5   4     1409.18     1528.05    124.99 o
   1  -5   4     6810.46     6606.51    189.26 o
   2  -5   4      429.95      406.81     87.91 o
   3  -5   4    11032.61    10822.64    522.03 o
   4  -5   4     5549.14     5424.24    499.77 o
   5  -5   4     2236.13     1888.56    173.62 o
   6  -5   4    10072.46    10672.33    399.42 o
   7  -5   4       11.24     -329.15    494.47 o
   8  -5   4     7658.45     8402.11    778.00 o
 -10  -4   4       32.86      545.98    373.04 o
  -9  -4   4     1784.65     1031.01    341.57 o
  -8  -4   4       98.32      -11.47    258.04 o
  -7  -4   4     1775.85     1822.28    226.01 o
  -6  -4   4      650.65      517.37    152.12 o
  -5  -4   4    17705.01    16701.63    495.22 o
  -4  -4   4      169.71      271.48    183.20 o
  -3  -4   4    18652.71    18697.29    550.23 o
  -2  -4   4     2829.79     2823.51    116.76 o
  -1  -4   4    16640.46    17699.68    356.81 o
   0  -4   4    10154.67    10233.41    341.52 o
   1  -4   4     2556.99     2579.62    101.02 o
   2  -4   4     5083.23     4831.03    155.60 o
   3  -4   4      723.38      562.57    107.64 o
   4  -4   4      136.61      130.82     91.60 o
   5  -4   4     9292.97     8728.78    289.36 o
   6  -4   4     1937.29     2095.51    167.01 o
   7  -4   4     4291.66     4132.15    298.19 o
   8  -4   4    11038.24    11278.88    984.70 o
   9  -4   4      900.58      871.45    446.90 o
 -10  -3   4       19.21      500.86    738.73 o
  -9  -3   4     4448.09     4703.28    441.07 o
  -8  -3   4       69.46      435.71    206.36 o
  -7  -3   4      355.64      288.18    174.00 o
  -6  -3   4      605.32      683.91    140.62 o
  -5  -3   4     2503.82     2059.92    169.83 o
  -4  -3   4     1221.18     1330.98    176.20 o
  -3  -3   4    33030.75    32000.57    590.51 o
  -2  -3   4        5.62      121.64     95.88 o
  -1  -3   4    15541.94    15445.78    284.79 o
   0  -3   4    10436.09    10079.68    192.81 o
   1  -3   4    23789.33    23137.09    392.32 o
   2  -3   4     9158.98     8891.67    198.37 o
   3  -3   4      493.38      386.57     76.89 o
   4  -3   4     2816.77     2825.42    116.71 o
   5  -3   4      213.65      356.85     95.48 o
   6  -3   4      108.09      -33.61    150.43 o
   7  -3   4     6352.22     6939.96    365.50 o
   8  -3   4     3642.19     4209.61    333.91 o
 -10  -2   4     3602.61     2861.05    446.19 o
  -9  -2   4     3988.93     4527.09    434.94 o
  -8  -2   4      164.07     -124.55    226.45 o
  -7  -2   4    11995.84    12164.07    392.33 o
  -6  -2   4       76.22        7.12    175.38 o
  -5  -2   4      435.79      689.33    148.71 o
  -4  -2   4     5933.67     6192.27    203.04 o
  -3  -2   4     2985.91     2993.21     94.26 o
  -2  -2   4      790.31      823.16    226.11 o
  -1  -2   4    24703.14    25271.68    934.80 o
   0  -2   4      245.40      323.10    125.50 o
   1  -2   4    22834.56    21506.37    687.38 o
   2  -2   4    28205.66    26328.24    466.21 o
   3  -2   4    23789.43    23907.65    395.10 o
   4  -2   4     6186.87     6106.66    149.74 o
   5  -2   4       21.01       10.26     76.64 o
   6  -2   4      496.75      401.69    125.50 o
   7  -2   4     2516.02     2809.84    193.38 o
   8  -2   4     3391.85     3602.82    278.00 o
   9  -2   4     3687.60     4352.59    406.94 o
 -10  -1   4     2614.48     3219.18    432.41 o
  -9  -1   4     1987.29     2155.52    301.00 o
  -8  -1   4     2735.33     2849.90    240.43 o
  -7  -1   4     4475.63     4782.77    457.80 o
  -6  -1   4      226.22      339.30     86.94 o
  -5  -1   4     9919.42     9927.59    271.96 o
  -4  -1   4      730.88      828.69     70.95 o
  -3  -1   4       12.27       19.16    143.35 o
  -2  -1   4      198.56      272.89     64.58 o
  -1  -1   4    13103.01    13237.30    253.88 o
   0  -1   4     4129.93     4293.84    132.35 o
   1  -1   4    46538.79    43512.94    742.50 o
   2  -1   4    11546.48    11444.62    235.78 o
   3  -1   4    25159.94    25069.35    848.89 o
   4  -1   4    10195.64     9876.71    218.71 o
   5  -1   4    10874.94    11025.36    339.45 o
   6  -1   4     3884.98     3668.51    278.11 o
   7  -1   4       76.10       90.01    119.14 o
   8  -1   4      225.36      383.54    267.36 o
   9  -1   4     3818.87     3642.50    388.33 o
  10  -1   4      168.54      327.67    311.29 o
 -10   0   4     1854.19     1687.08    483.86 o
  -9   0   4      638.27      354.67    312.65 o
  -8   0   4     2794.06     3121.12    337.82 o
  -7   0   4     9159.07     8884.30    368.05 o
  -6   0   4      296.59      348.02    117.42 o
  -5   0   4    19403.72    19945.62    385.03 o
  -4   0   4     4847.20     5585.51    300.72 o
  -3   0   4    18745.67    18725.44    533.41 o
  -2   0   4    14928.10    15946.57    266.40 o
  -1   0   4      319.82      337.26     64.54 o
   0   0   4     6018.83     5561.77    136.88 o
   1   0   4    21897.60    21833.08    327.78 o
   2   0   4       38.34       67.02     83.41 o
   3   0   4    38417.54    38390.19   1720.29 o
   4   0   4    14766.43    14832.62    411.66 o
   5   0   4    26728.82    26660.95    783.29 o
   6   0   4     2143.23     2205.08    130.88 o
   7   0   4     9522.66     9774.16    305.50 o
   8   0   4     3769.84     3807.27    294.04 o
   9   0   4      257.55      445.35    315.02 o
  10   0   4       16.82       33.51    349.26 o
  -9   1   4      193.26     -262.51    262.51 o
  -8   1   4     2253.26     1987.14    309.36 o
  -7   1   4      829.68      817.46    298.69 o
  -6   1   4     5167.04     4795.93    167.54 o
  -5   1   4    14830.82    15068.29    280.42 o
  -4   1   4      356.87      447.57     64.54 o
  -3   1   4    92994.88    94322.96   1226.56 o
  -2   1   4      423.76      369.90     60.31 o
  -1   1   4    50196.59    49106.95   1168.60 o
   0   1   4      725.00      929.07     58.46 o
   1   1   4     7293.07     8086.30    340.01 o
   2   1   4      600.11      678.53    140.81 o
   3   1   4    18988.25    19065.64    371.47 o
   4   1   4      115.52      101.21     59.24 o
   5   1   4    16789.57    17041.69    406.34 o
   6   1   4     8979.14     8996.93    242.96 o
   7   1   4     9154.68     9280.75    622.02 o
   8   1   4     4096.57     3824.25    296.71 o
   9   1   4      164.14       88.67    234.23 o
  10   1   4     2376.19     2790.31    488.77 o
  -9   2   4     1800.59     1266.47    539.37 o
  -8   2   4       75.10     -125.27    247.24 o
  -7   2   4     1204.50     1444.26    210.43 o
  -6   2   4     1237.20     1375.18    104.30 o
  -5   2   4     6153.58     5956.39    139.13 o
  -4   2   4     1107.96      978.19     62.08 o
  -3   2   4    14960.93    14718.00    485.89 o
  -2   2   4       38.49       52.58     40.57 o
  -1   2   4    54923.75    54545.55    697.03 o
   0   2   4      405.07      582.78     68.16 o
   1   2   4     9236.07    10411.41    505.00 o
   2   2   4     5030.24     5067.49    149.99 o
   3   2   4     1128.83     1044.94     73.22 o
   4   2   4      102.85      194.65     68.19 o
   5   2   4     9273.11     9018.96    224.21 o
   6   2   4     2530.76     2835.41    267.95 o
   7   2   4     8560.78     9451.37    451.70 o
   8   2   4     8759.93     8986.54    512.05 o
   9   2   4     3735.00     4198.66    357.03 o
  10   2   4     4346.45     3528.75    519.55 o
  -9   3   4     4898.96     3801.87    855.79 o
  -8   3   4     2119.94     2891.54    511.85 o
  -7   3   4     2390.38     2948.70    342.76 o
  -6   3   4     1917.98     1972.87    444.07 o
  -5   3   4       56.89      149.74     58.70 o
  -4   3   4     2569.82     2497.78     73.26 o
  -3   3   4    14875.07    15029.75    205.75 o
  -2   3   4     2161.68     2177.57     63.67 o
  -1   3   4    49600.87    50570.66    580.31 o
   0   3   4      158.71       95.18     40.07 o
   1   3   4    48004.49    64130.15    938.96 o
   2   3   4     1240.95     1250.48     84.30 o
   3   3   4     6161.10     5911.41    172.35 o
   4   3   4    12078.84    11168.63    243.42 o
   5   3   4     1958.58     2003.26    126.25 o
   6   3   4     1921.24     2137.25    148.98 o
   7   3   4     1267.04     1471.28    230.94 o
   8   3   4      460.53      491.78    190.96 o
   9   3   4     6660.04     7655.94    638.85 o
  10   3   4     3508.23     3467.73    544.79 o
  -9   4   4     4121.95     5315.66    954.76 o
  -8   4   4     1942.91     1305.26    724.15 o
  -7   4   4     6008.89     5875.19    671.19 o
  -6   4   4     1569.92     1566.73    418.69 o
  -5   4   4     1906.04     1954.11    268.56 o
  -4   4   4     1021.15     1082.14    171.09 o
  -3   4   4      103.05      132.56    107.87 o
  -2   4   4     9090.43     9117.71    130.39 o
  -1   4   4    13517.85    13777.76    274.36 o
   0   4   4      458.97      612.21     47.26 o
   1   4   4    31945.07    36083.87    526.24 o
   2   4   4       11.56       21.13     50.64 o
   3   4   4    26442.61    25523.41    455.38 o
   4   4   4     6814.01     6951.47    196.83 o
   5   4   4     6827.06     6454.66    240.03 o
   6   4   4     2348.02     2277.75    169.55 o
   7   4   4      350.63      249.87    116.79 o
   8   4   4      526.05      806.50    264.77 o
   9   4   4      596.55      619.37    321.00 o
  10   4   4     2197.40     2358.05    391.04 o
  -8   5   4     3014.28      888.24    742.94 o
  -7   5   4     5913.03     5592.82    770.32 o
  -6   5   4     7678.85     6809.19    702.11 o
  -5   5   4     6767.96     6584.97    609.92 o
  -4   5   4      193.84      155.72    206.32 o
  -3   5   4     2052.69     1770.15    242.94 o
  -2   5   4     3845.94     4027.78     74.62 o
  -1   5   4      319.55      281.21     48.17 o
   0   5   4     6145.35     6327.39    108.44 o
   1   5   4     7378.79     6868.96    128.31 o
   2   5   4       84.68       90.07     55.34 o
   3   5   4    34899.38    33581.32    491.28 o
   4   5   4      449.85      576.27    117.68 o
   5   5   4    11036.23    10936.78    340.51 o
   6   5   4     4972.76     5286.47    212.40 o
   7   5   4      812.19      724.48    283.79 o
   8   5   4      570.05      951.50    245.13 o
   9   5   4      392.86      648.40    321.72 o
  10   5   4      594.22      936.22    388.50 o
  -8   6   4     3511.98     3131.46    646.11 o
  -7   6   4      875.07     -165.35    478.93 o
  -6   6   4     7471.79     8649.32    719.16 o
  -5   6   4     9773.86    10415.43    658.48 o
  -4   6   4     7868.79     8643.75    497.81 o
  -3   6   4     6899.24     6883.20    560.08 o
  -2   6   4       52.20       55.19     33.14 o
  -1   6   4     4916.19     4791.73    223.43 o
   0   6   4     1677.10     1690.39     74.89 o
   1   6   4      370.73      334.37     67.36 o
   2   6   4      235.60      308.04     54.83 o
   3   6   4     8677.40     8382.73    293.62 o
   4   6   4      286.95      440.06    109.11 o
   5   6   4    24305.85    23042.36    511.35 o
   6   6   4     2642.76     2623.03    155.78 o
   7   6   4     5818.66     5422.74    355.56 o
   8   6   4     2457.01     2148.16    374.36 o
   9   6   4       92.80     -134.67    365.29 o
  10   6   4     1038.87     1220.14    332.99 o
  -7   7   4       23.02     -261.39    672.46 o
  -6   7   4     3109.29     4352.78    611.07 o
  -5   7   4     2253.14     2233.05    474.63 o
  -4   7   4     4229.15     4558.22    250.68 o
  -3   7   4     8168.00     8912.90    668.40 o
  -2   7   4     1198.03     1263.66    100.57 o
  -1   7   4    10774.56    11052.06    217.45 o
   0   7   4     1715.79     1900.89     83.36 o
   1   7   4     3990.90     3985.66    178.97 o
   2   7   4     2238.37     2342.51    125.97 o
   3   7   4      479.92      605.20     90.26 o
   4   7   4      236.44      345.63    259.54 o
   5   7   4    20220.70    20517.09    478.35 o
   6   7   4      252.86      150.06    223.42 o
   7   7   4     9524.55     9185.51    437.09 o
   8   7   4      596.54      870.41    373.99 o
   9   7   4     5381.44     5159.69    455.10 o
  10   7   4     1452.58      840.04    288.94 o
  -6   8   4      229.35     1265.29    530.24 o
  -5   8   4       54.40     -412.56    428.20 o
  -4   8   4     3137.50     3016.50    332.08 o
  -3   8   4    10917.12    11018.95    892.03 o
  -2   8   4     6713.64     6574.72    177.56 o
  -1   8   4    18719.10    18408.43    750.94 o
   0   8   4     1180.95     1148.83    131.48 o
   1   8   4    17294.43    17536.61    395.65 o
   2   8   4       73.82      297.50    418.15 o
   3   8   4     2630.30     2685.25    138.50 o
   4   8   4     1078.45     1244.25    157.18 o
   5   8   4      814.03      815.69    113.22 o
   6   8   4      175.08      -13.07    126.35 o
   7   8   4    11720.97    11827.55    757.66 o
   8   8   4       38.88     -130.60    246.92 o
   9   8   4     2676.92     3154.38    365.24 o
  -5   9   4     1391.81      827.95    437.83 o
  -4   9   4      460.44      898.80    273.04 o
  -3   9   4        9.46      142.90    188.93 o
  -2   9   4     2075.22     2231.53    594.57 o
  -1   9   4     7051.63     7279.84    368.93 o
   0   9   4     4240.62     4397.21    168.17 o
   1   9   4     7863.43     7870.22    431.73 o
   2   9   4       22.84        7.20     94.65 o
   3   9   4     6150.43     6085.96    316.65 o
   4   9   4       99.79      -11.67    231.23 o
   5   9   4     1041.11      937.62    316.58 o
   6   9   4      482.89       74.31    321.56 o
   7   9   4     1043.72     1246.13    637.23 o
   8   9   4       38.65       99.99    362.55 o
   9   9   4     3317.85     3024.86    495.38 o
  -4  10   4     1378.68     1055.53    408.95 o
  -3  10   4      381.84      199.59    297.90 o
  -2  10   4       94.57      641.93    227.88 o
  -1  10   4     2615.10     2586.43    209.39 o
   0  10   4     1404.38     1740.94    182.51 o
   1  10   4     9472.57    10090.62    336.65 o
   2  10   4     2081.31     2035.94    172.90 o
   3  10   4     6388.95     5974.53    237.86 o
   4  10   4       56.50      257.79    167.69 o
   5  10   4     3615.43     3404.70    408.07 o
   6  10   4     1238.82     1288.51    367.96 o
   7  10   4        1.66     -299.70    364.87 o
   8  10   4      169.26      639.79    345.92 o
  -3  11   4     1877.68     1218.79    475.30 o
  -2  11   4       51.65      -33.51    332.88 o
  -1  11   4      135.69      328.42    228.63 o
   0  11   4     1210.06     1127.02    181.01 o
   1  11   4     2974.65     3032.97    254.86 o
   2  11   4     3814.38     4308.12    286.96 o
   3  11   4     5875.77     5652.19    298.52 o
   4  11   4      116.72      -34.08    183.70 o
   5  11   4     7666.46     7448.68    587.05 o
   6  11   4      326.12      679.63    314.19 o
   7  11   4     3151.03     2238.38    504.78 o
  -1  12   4     2409.55     2218.79    459.70 o
   0  12   4      182.81      607.69    297.89 o
   1  12   4      125.28      608.43    215.22 o
   2  12   4     1989.86     1466.18    295.02 o
   3  12   4     2397.30     2115.26    318.89 o
   4  12   4     3715.96     3584.06    445.68 o
   5  12   4     1876.73     1950.36    464.87 o
  -4 -11   5     2446.35     1335.67    494.04 o
  -3 -11   5      903.46      804.41    364.22 o
  -2 -11   5       11.31      380.54    330.64 o
  -1 -11   5      108.31     -116.17    396.18 o
   0 -11   5     1385.82     1583.67    377.67 o
   1 -11   5      885.77     1346.64    480.41 o
  -6 -10   5     7745.22     6839.73    570.15 o
  -5 -10   5      363.42      935.79    441.53 o
  -4 -10   5     4963.15     5044.96    796.56 o
  -3 -10   5      498.26      573.74    388.03 o
  -2 -10   5     1298.35     1587.31    232.74 o
  -1 -10   5      575.46      913.11    334.41 o
   0 -10   5       72.18     -148.94    329.90 o
   1 -10   5       89.97      116.17    266.60 o
   2 -10   5      808.91     1158.94    350.06 o
   3 -10   5     2144.45     1338.81    544.61 o
  -7  -9   5      182.12       48.43    471.82 o
  -6  -9   5     1233.80      806.23    332.98 o
  -5  -9   5      401.03      105.48    710.50 o
  -4  -9   5     7554.45     7563.69    568.53 o
  -3  -9   5     1091.61      854.38    440.60 o
  -2  -9   5     3643.05     3862.42    397.27 o
  -1  -9   5     4351.58     4208.29    295.51 o
   0  -9   5      880.22      818.82    280.81 o
   1  -9   5     2415.71     2006.60    334.56 o
   2  -9   5       40.64      329.15    228.62 o
   3  -9   5       99.16      428.20    265.86 o
   4  -9   5     4818.06     5067.65    585.19 o
  -8  -8   5      436.50      143.37    313.98 o
  -7  -8   5      721.21      404.00    353.04 o
  -6  -8   5      762.49      766.06    298.45 o
  -5  -8   5      154.37      414.82    334.35 o
  -4  -8   5     8055.01     8056.88   1146.89 o
  -3  -8   5       78.29      228.29    218.10 o
  -2  -8   5     9152.14     9390.28    553.14 o
  -1  -8   5     3562.56     3661.17    261.66 o
   0  -8   5     7610.27     7998.64    356.05 o
   1  -8   5     5028.22     5708.84    715.08 o
   2  -8   5     2129.61     2186.82    312.94 o
   3  -8   5     3539.13     3981.51    308.56 o
   4  -8   5       58.39       17.13    201.07 o
   5  -8   5      898.91     1007.02    481.16 o
   6  -8   5     3385.06     3796.87    553.69 o
  -8  -7   5     4724.81     3620.18    501.55 o
  -7  -7   5     1119.94     1135.25    303.10 o
  -6  -7   5     1852.79     2479.55    384.58 o
  -5  -7   5     3242.34     3100.54    254.89 o
  -4  -7   5       40.10      223.85    207.77 o
  -3  -7   5      875.89     1082.30    102.82 o
  -2  -7   5     9322.55    10120.78    866.16 o
  -1  -7   5        8.46      973.04    317.61 o
   0  -7   5    11201.34    11439.88    351.72 o
   1  -7   5     9179.03     8757.73    442.01 o
   2  -7   5     8069.06     7862.48    219.87 o
   3  -7   5     2408.78     2433.98    339.05 o
   4  -7   5     1636.17     1563.73    233.93 o
   5  -7   5      682.41      709.05    198.86 o
   6  -7   5      665.14      533.29    320.46 o
   7  -7   5     1376.30     1156.83    610.82 o
  -9  -6   5     3968.66     3647.15    376.61 o
  -8  -6   5     4398.14     3899.01    357.43 o
  -7  -6   5        1.39      -83.40    253.82 o
  -6  -6   5    10202.26    11459.63    751.84 o
  -5  -6   5       52.54      207.71    171.18 o
  -4  -6   5     6658.43     6487.25    308.52 o
  -3  -6   5     1269.34     1421.42    144.34 o
  -2  -6   5      485.24      428.45    157.27 o
  -1  -6   5      141.23     -140.75    140.75 o
   0  -6   5    15546.38    15601.40   1190.40 o
   1  -6   5      724.05      629.47     88.98 o
   2  -6   5    11959.03    11540.78    272.72 o
   3  -6   5     5249.97     5268.51    217.93 o
   4  -6   5     6366.64     6250.23    333.82 o
   5  -6   5     3080.91     3331.32    267.55 o
   6  -6   5      308.32      382.05    201.08 o
   7  -6   5      239.14      911.54    496.73 o
  -9  -5   5     2749.89     2749.18    307.39 o
  -8  -5   5     2389.82     2182.16    380.00 o
  -7  -5   5     2481.01     2095.63    269.77 o
  -6  -5   5     8036.17     8000.76    370.40 o
  -5  -5   5        2.31      170.83    160.69 o
  -4  -5   5    14695.69    14166.54    478.39 o
  -3  -5   5      235.39      232.98    132.94 o
  -2  -5   5     3075.85     3032.13    140.11 o
  -1  -5   5      143.88       -4.29    134.05 o
   0  -5   5     6548.26     6215.26    171.38 o
   1  -5   5       47.06      -10.66     86.57 o
   2  -5   5    15135.87    14619.79    287.91 o
   3  -5   5     2174.76     2197.96    178.47 o
   4  -5   5    22319.36    22355.61    484.82 o
   5  -5   5     9310.43     9270.29    307.92 o
   6  -5   5     3532.54     3558.26    261.61 o
   7  -5   5     6718.97     6617.10    376.65 o
   8  -5   5       87.29      546.61    594.27 o
  -9  -4   5      634.05      270.39    583.92 o
  -8  -4   5      500.69      485.90    255.98 o
  -7  -4   5     4764.32     4719.47    297.20 o
  -6  -4   5     8155.38     9080.68    382.03 o
  -5  -4   5      211.43       23.69    332.52 o
  -4  -4   5    23752.33    22490.32    541.88 o
  -3  -4   5      437.58      632.60    115.74 o
  -2  -4   5    18056.29    18198.82    986.32 o
  -1  -4   5      990.98      933.22    102.06 o
   0  -4   5      978.67      726.94    108.02 o
   1  -4   5     2326.09     2339.08    216.17 o
   2  -4   5    23099.88    22972.78    472.92 o
   3  -4   5     1515.19     1175.24     99.61 o
   4  -4   5     8672.07     8162.59    224.17 o
   5  -4   5      965.79      868.98    128.12 o
   6  -4   5    15078.58    16313.80    626.53 o
   7  -4   5     5624.05     5185.63    371.36 o
   8  -4   5      959.77     1160.47    218.99 o
   9  -4   5     2844.71     2797.22    597.60 o
  -9  -3   5       98.97      137.97    324.93 o
  -8  -3   5     1742.10     1700.06    230.87 o
  -7  -3   5     1596.15     1311.12    259.90 o
  -6  -3   5     4037.69     2966.99    221.86 o
  -5  -3   5     9404.26     9816.29    326.14 o
  -4  -3   5    10826.31    10823.34    333.07 o
  -3  -3   5     1582.67     1829.06    119.49 o
  -2  -3   5    41782.00    43759.17    786.56 o
  -1  -3   5     1117.99     1438.77     96.94 o
   0  -3   5    20231.00    19791.75    458.04 o
   1  -3   5     4144.72     4088.48    173.86 o
   2  -3   5     1297.49     1164.89     82.88 o
   3  -3   5      502.07      533.37    175.04 o
   4  -3   5     3971.88     3800.09    137.95 o
   5  -3   5       34.69       25.11     82.65 o
   6  -3   5     1268.50     1616.97    183.26 o
   7  -3   5     6345.70     6410.96    371.46 o
   8  -3   5     2897.56     3535.19    321.18 o
   9  -3   5     4121.05     4112.11    345.84 o
 -10  -2   5     6539.93     5621.05    712.14 o
  -9  -2   5     2865.17     2947.74    417.18 o
  -8  -2   5     4411.87     4933.64    351.87 o
  -7  -2   5      219.00       77.71    134.43 o
  -6  -2   5     1238.21     1478.18    171.00 o
  -5  -2   5      918.80      792.54    122.69 o
  -4  -2   5     3294.10     3152.36    306.82 o
  -3  -2   5     6758.79     6742.15    163.27 o
  -2  -2   5    14449.66    14703.38    425.67 o
  -1  -2   5       79.32      -23.40    108.36 o
   0  -2   5    38202.58    36801.18    620.66 o
   1  -2   5      273.70      104.74     86.22 o
   2  -2   5     7157.43     6884.48    193.57 o
   3  -2   5     2654.83     2625.94    105.08 o
   4  -2   5       62.32      -73.19     76.34 o
   5  -2   5     2566.10     2570.85    208.32 o
   6  -2   5     3297.77     3616.47    185.75 o
   7  -2   5      806.12      492.97    166.85 o
   8  -2   5     5137.74     5543.67    364.61 o
   9  -2   5     6330.78     7141.97    586.90 o
 -10  -1   5     1321.42     1337.08    525.89 o
  -9  -1   5     4175.20     3924.80    400.06 o
  -8  -1   5     7279.16     7114.51    569.57 o
  -7  -1   5     7189.00     6949.65    379.03 o
  -6  -1   5     4286.32     4653.22    228.04 o
  -5  -1   5      181.03      219.37     83.41 o
  -4  -1   5     1044.15     1202.12     94.40 o
  -3  -1   5     5883.07     5844.64    146.74 o
  -2  -1   5     6678.29     6932.19    175.22 o
  -1  -1   5     1565.20     1585.63    144.24 o
   0  -1   5    31687.18    30322.92    498.79 o
   1  -1   5      415.13      461.54     60.83 o
   2  -1   5    54123.08    55173.43    799.98 o
   3  -1   5    11518.97    11600.07    221.52 o
   4  -1   5    14976.83    15800.06    342.83 o
   5  -1   5     4144.06     4250.81    277.44 o
   6  -1   5       37.91      -29.27    115.43 o
   7  -1   5     4585.97     4338.08    504.43 o
   8  -1   5     3785.90     3453.43    302.63 o
   9  -1   5     2379.63     1353.84    331.57 o
  10  -1   5     5054.26     4600.41    574.77 o
  -9   0   5     2628.99     2672.66    321.35 o
  -8   0   5     2788.09     2940.25    320.75 o
  -7   0   5     6721.35     6551.42    293.24 o
  -6   0   5     9100.19     9317.76    273.16 o
  -5   0   5     1287.39     1194.98    107.45 o
  -4   0   5    14376.12    14552.98    609.25 o
  -3   0   5     1955.55     2145.52    124.85 o
  -2   0   5      118.20      127.02    117.67 o
  -1   0   5    14488.37    14460.13    265.60 o
   0   0   5     2242.49     2248.46    122.34 o
   1   0   5      108.79       99.80     58.45 o
   2   0   5    67156.63    70421.02    988.87 o
   3   0   5     1876.21     2144.60    125.61 o
   4   0   5    30566.05    30314.29    510.17 o
   5   0   5     7628.61     7890.98    422.71 o
   6   0   5     9024.30     8809.79    378.30 o
   7   0   5     2704.64     2636.39    241.84 o
   8   0   5      715.35      643.16    166.79 o
   9   0   5      642.36      890.78    345.59 o
  10   0   5      671.03      741.82    398.47 o
  -9   1   5     4632.90     5447.99    781.22 o
  -8   1   5      170.00      -75.01    237.33 o
  -7   1   5     5030.25     5199.21    236.51 o
  -6   1   5    12396.14    12908.16    309.30 o
  -5   1   5    12170.84    11972.58    496.11 o
  -4   1   5    12268.96    11788.46    228.06 o
  -3   1   5      842.69      795.90    144.90 o
  -2   1   5    16658.71    16164.35    379.92 o
  -1   1   5      161.57      165.68    108.74 o
   0   1   5      479.24      609.27     71.59 o
   1   1   5     8533.36     8301.70    296.83 o
   2   1   5     7283.76     7401.12    181.70 o
   3   1   5      872.02      809.18     64.92 o
   4   1   5    50388.74    51197.26   2017.27 o
   5   1   5       31.65       24.21    133.30 o
   6   1   5    14947.78    14823.33    322.77 o
   7   1   5      470.25      448.08    241.31 o
   8   1   5     1967.37     2098.49    270.71 o
   9   1   5      788.05      890.50    257.80 o
  10   1   5      561.71      660.62    462.51 o
  -9   2   5      427.58     1484.30    563.78 o
  -8   2   5     1344.01     1220.24    247.88 o
  -7   2   5     4128.40     4454.40    638.87 o
  -6   2   5      125.05      165.40    265.86 o
  -5   2   5     4755.40     4684.42    221.51 o
  -4   2   5    16274.69    16324.16    496.33 o
  -3   2   5    11120.52    10660.07    186.49 o
  -2   2   5    17655.52    16071.87    256.39 o
  -1   2   5      800.12      872.08     59.53 o
   0   2   5     9019.18     9753.47    218.82 o
   1   2   5      718.46      964.64     99.84 o
   2   2   5      125.25      132.57     67.76 o
   3   2   5      773.96      655.59     57.31 o
   4   2   5    13323.74    12260.06    361.15 o
   5   2   5       20.78       32.41     65.06 o
   6   2   5    24671.85    23819.44    535.76 o
   7   2   5      416.15      488.84    148.58 o
   8   2   5     9392.53    10145.72   1000.00 o
   9   2   5     4203.31     4882.63    360.93 o
  10   2   5        3.06      199.58    446.81 o
  -9   3   5      716.76      245.04    542.96 o
  -8   3   5     1793.11     1518.29    742.01 o
  -7   3   5       36.70       96.04    174.48 o
  -6   3   5      151.53      134.51     87.58 o
  -5   3   5      284.62      153.32    266.25 o
  -4   3   5     4447.53     4309.92    125.83 o
  -3   3   5     3610.95     3510.60    159.97 o
  -2   3   5    32062.35    32857.76    428.50 o
  -1   3   5     1789.87     1686.15     74.54 o
   0   3   5    23392.54    23530.23    311.02 o
   1   3   5       39.21      101.23     75.59 o
   2   3   5     4183.28     4340.45    102.22 o
   3   3   5     5924.89     6021.72    200.56 o
   4   3   5     2847.12     2908.98    120.87 o
   5   3   5      523.21      164.17    241.70 o
   6   3   5    20754.19    19953.84    676.37 o
   7   3   5     1308.69     1050.85    425.38 o
   8   3   5    19143.33    20035.31    733.90 o
   9   3   5     1280.87     1433.49    253.72 o
  10   3   5     3724.18     3185.42    551.52 o
  -8   4   5     2223.81     3125.49    761.44 o
  -7   4   5      630.88      610.74    578.71 o
  -6   4   5     3050.67     3395.50    510.52 o
  -5   4   5     1128.95      938.46    289.95 o
  -4   4   5       85.45     -141.12    141.12 o
  -3   4   5     3213.83     3248.20    184.15 o
  -2   4   5    35265.35    36588.08    467.06 o
  -1   4   5    14745.62    15284.04    240.69 o
   0   4   5    45178.27    46785.95    679.78 o
   1   4   5     6335.99     7792.73    169.41 o
   2   4   5    45931.47    57084.20   1653.85 o
   3   4   5      282.79      273.24     80.98 o
   4   4   5     4907.04     4820.24    249.98 o
   5   4   5     7377.78     7567.99    270.31 o
   6   4   5      164.31      176.00     78.59 o
   7   4   5      157.94      228.42    173.15 o
   8   4   5     5358.73     4852.46    428.42 o
   9   4   5       73.89      -81.90    198.26 o
  10   4   5     3283.25     3513.22    352.58 o
  -8   5   5     1161.51      261.45    589.94 o
  -7   5   5     5162.84     4668.75    597.95 o
  -6   5   5     6446.71     5646.32    581.04 o
  -5   5   5     2895.30     3065.23    295.66 o
  -4   5   5     2746.31     2477.10    276.05 o
  -3   5   5      417.75      419.59    150.35 o
  -2   5   5      124.67       38.98     47.80 o
  -1   5   5     4351.48     4591.80     99.17 o
   0   5   5    19618.14    19430.53    600.07 o
   1   5   5    15150.10    16038.65    461.47 o
   2   5   5    15993.72    17911.37    802.44 o
   3   5   5     1040.27     1286.40    115.67 o
   4   5   5    12937.32    12633.21    563.89 o
   5   5   5      115.81      -11.80    225.28 o
   6   5   5     2008.65     2211.05    235.99 o
   7   5   5     1104.86      887.70    218.26 o
   8   5   5      617.40      414.06    233.20 o
   9   5   5       66.23      -14.47    280.01 o
  10   5   5     6262.23     7019.18    850.48 o
  -7   6   5     9851.76    10854.92   1045.56 o
  -6   6   5     1252.35      445.45    646.58 o
  -5   6   5     3072.04     4005.79    419.17 o
  -4   6   5     2853.41     3015.03    381.21 o
  -3   6   5     1783.85     1749.51    198.87 o
  -2   6   5      885.11      808.72     65.92 o
  -1   6   5     1898.13     1971.80     72.98 o
   0   6   5     3780.58     3849.06     95.98 o
   1   6   5     3105.91     3312.36     92.97 o
   2   6   5    15000.05    14356.03    252.82 o
   3   6   5     2741.84     2847.25    116.91 o
   4   6   5    16238.53    15956.83    351.56 o
   5   6   5     1639.73     1643.24    475.73 o
   6   6   5     9286.00     9244.93    420.60 o
   7   6   5     2878.87     2834.59    295.84 o
   8   6   5     5736.22     6417.03    465.79 o
   9   6   5     1670.39      875.45    298.54 o
  10   6   5      755.06      226.27    553.39 o
  -7   7   5     2639.18     2624.25    631.10 o
  -6   7   5      378.09      347.80    627.82 o
  -5   7   5     9597.91     9823.79    863.59 o
  -4   7   5     2497.06     2761.70    490.32 o
  -3   7   5     3067.54     2920.07    291.34 o
  -2   7   5     8004.17     7894.15    320.98 o
  -1   7   5      184.75      261.52    109.48 o
   0   7   5     4011.25     4025.99    109.59 o
   1   7   5     1642.73     1679.20     99.10 o
   2   7   5     1303.73     1402.58     86.47 o
   3   7   5     6450.92     7015.98    214.18 o
   4   7   5    12516.18    12180.85    290.82 o
   5   7   5      844.58      740.26    145.42 o
   6   7   5    20482.50    19084.41    867.62 o
   7   7   5      269.60      153.21    322.84 o
   8   7   5     7736.90     8099.40    466.44 o
   9   7   5     1327.85     1659.60    676.00 o
  10   7   5     1013.54     1029.01    450.80 o
  -6   8   5      127.74       49.90    580.13 o
  -5   8   5     8284.73     7367.57    728.92 o
  -4   8   5      710.66     1022.15    248.31 o
  -3   8   5     4745.36     4811.61    290.41 o
  -2   8   5     3767.10     3648.39    146.85 o
  -1   8   5     2644.28     2799.90    104.85 o
   0   8   5     6679.60     6931.58    351.44 o
   1   8   5       25.66      -67.26     86.31 o
   2   8   5     3893.22     3876.41    126.39 o
   3   8   5      875.14      867.90    319.18 o
   4   8   5     2208.53     2338.75    137.47 o
   5   8   5     2937.76     2930.91    147.36 o
   6   8   5     4550.37     4640.11    302.33 o
   7   8   5      102.04      199.58    430.44 o
   8   8   5     6542.91     7206.90    966.57 o
   9   8   5       37.53      832.46    423.38 o
  -5   9   5     2494.37      595.32    789.79 o
  -4   9   5      310.90      163.86    255.45 o
  -3   9   5     7753.44     8299.82   1180.26 o
  -2   9   5     1087.25      885.52    349.35 o
  -1   9   5     4061.57     4011.88    176.85 o
   0   9   5    12548.69    12383.40    314.94 o
   1   9   5      845.90      921.00    189.57 o
   2   9   5     7504.52     7480.28    242.52 o
   3   9   5      239.74      173.24     77.50 o
   4   9   5      980.33      870.83    457.73 o
   5   9   5      314.39      171.14    290.08 o
   6   9   5     3257.94     3116.16    497.10 o
   7   9   5      415.51      581.85    309.04 o
   8   9   5     3232.97     3213.25    393.52 o
   9   9   5      100.86     -213.83    716.40 o
  -4  10   5      577.72      528.05    496.02 o
  -3  10   5      973.71     1456.92    314.33 o
  -2  10   5      105.77      131.07    262.14 o
  -1  10   5     5488.07     5593.37    377.31 o
   0  10   5     2863.49     2965.88    199.70 o
   1  10   5     3796.98     3926.60    195.31 o
   2  10   5     8355.56     8539.38    279.15 o
   3  10   5     1010.94      923.81    151.29 o
   4  10   5     4262.84     4001.53    259.05 o
   5  10   5       62.01      106.10    555.54 o
   6  10   5      237.42      496.92    361.56 o
   7  10   5     1580.67     1736.43    332.77 o
   8  10   5     1392.03     1929.85    556.41 o
  -3  11   5        5.53      295.64    361.92 o
  -2  11   5      294.05       49.90    297.89 o
  -1  11   5     2137.13     1966.91    330.80 o
   0  11   5     1540.90     1305.89    213.80 o
   1  11   5     3478.96     3719.72    266.81 o
   2  11   5     5601.06     6104.70    301.99 o
   3  11   5     3852.81     3412.97    330.94 o
   4  11   5     7722.60     7733.90    357.50 o
   5  11   5      251.99      375.33    263.56 o
   6  11   5     3367.01     3190.11    506.33 o
   7  11   5      173.76      -55.64    300.33 o
  -1  12   5       69.93     -130.32    410.33 o
   0  12   5      166.14      -33.51    314.27 o
   1  12   5     3865.12     3554.37    336.88 o
   2  12   5      311.08       33.51    215.23 o
   3  12   5     2978.08     2761.59    310.73 o
   4  12   5     2327.90     2841.66    479.07 o
   5  12   5     3229.89     2125.30    426.25 o
  -2 -11   6       63.53     1561.63    527.25 o
  -1 -11   6     3792.31     3247.91    482.94 o
   0 -11   6       41.84     -213.73    427.45 o
  -5 -10   6     4664.83     3327.39    455.28 o
  -4 -10   6       40.80      256.94    419.63 o
  -3 -10   6     1930.96     2829.28    758.78 o
  -2 -10   6       68.51      110.04    356.91 o
  -1 -10   6        6.01      245.75    362.66 o
   0 -10   6      162.66       83.41    347.04 o
   1 -10   6     4704.22     5594.59    461.43 o
   2 -10   6      142.37      199.58    362.67 o
   3 -10   6     2008.99     1675.50    378.46 o
  -6  -9   6      766.69     1079.23    753.75 o
  -5  -9   6     3370.81     3018.44    400.28 o
  -4  -9   6       86.96      566.59    312.97 o
  -3  -9   6     2862.26     3324.95    428.11 o
  -2  -9   6       71.34       69.44    334.02 o
  -1  -9   6     1049.41      547.53    289.74 o
   0  -9   6      102.80      348.33    265.49 o
   1  -9   6     1016.85      845.42    344.13 o
   2  -9   6       92.29      412.57    266.60 o
   3  -9   6     3306.68     3790.98    380.07 o
   4  -9   6     1435.76     1817.59    558.69 o
  -7  -8   6      899.70      973.45    449.72 o
  -6  -8   6     2185.95     2538.32    490.51 o
  -5  -8   6     5553.53     5927.30    494.57 o
  -4  -8   6      854.93      784.22    520.27 o
  -3  -8   6    13428.55    14088.84    689.65 o
  -2  -8   6       61.03      125.21    464.69 o
  -1  -8   6     7897.71     7946.81    433.17 o
   0  -8   6     1411.59     1346.58    481.99 o
   1  -8   6     1193.50     1517.78    359.05 o
   2  -8   6      293.23      230.87    246.51 o
   3  -8   6     1868.76     1225.55    261.50 o
   4  -8   6      403.97      461.00    215.23 o
   5  -8   6     3702.06     3402.96    599.95 o
  -8  -7   6       26.85     -228.43    306.30 o
  -7  -7   6      995.97      950.97    342.35 o
  -6  -7   6     1197.25     1233.70    388.46 o
  -5  -7   6     1645.30      999.30    456.31 o
  -4  -7   6     7196.45     7695.88    527.49 o
  -3  -7   6     5686.83     5802.77    382.04 o
  -2  -7   6      960.76     1787.32    303.91 o
  -1  -7   6    12662.79    12919.10    781.72 o
   0  -7   6       29.97      -90.85    241.28 o
   1  -7   6    13827.51    13556.65    379.11 o
   2  -7   6     1282.75     1149.99    389.23 o
   3  -7   6     2237.12     2163.80    251.85 o
   4  -7   6       97.64       98.30    196.60 o
   5  -7   6      259.33      -83.41    232.36 o
   6  -7   6       63.33      214.47    496.71 o
  -8  -6   6      984.51      667.57    379.87 o
  -7  -6   6     2133.39     2069.67    300.96 o
  -6  -6   6      313.76     -182.59    256.56 o
  -5  -6   6     1193.72      875.76    199.75 o
  -4  -6   6     1258.03      963.34    198.16 o
  -3  -6   6     1603.33     2031.26    160.10 o
  -2  -6   6      694.10      715.65    141.15 o
  -1  -6   6     5078.57     4972.99    212.34 o
   0  -6   6      386.32      393.18    163.51 o
   1  -6   6    12816.76    12457.75    324.74 o
   2  -6   6     1389.51     1506.63    138.11 o
   3  -6   6    10923.67    10191.48    866.83 o
   4  -6   6     1157.30     1112.24    259.60 o
   5  -6   6      325.67      200.34    182.46 o
   6  -6   6       93.43      428.95    212.98 o
   7  -6   6     2083.37     2045.09    523.01 o
  -9  -5   6      510.46      734.33    256.45 o
  -8  -5   6     1414.65     1551.23    304.67 o
  -7  -5   6     3158.52     3438.22    343.19 o
  -6  -5   6     1080.38      703.92    239.83 o
  -5  -5   6     4939.19     4683.46    761.74 o
  -4  -5   6       51.41       55.53     58.46 o
  -3  -5   6      462.83      535.91    207.80 o
  -2  -5   6     2755.49     2570.96    358.90 o
  -1  -5   6     1084.68     1165.26     86.55 o
   0  -5   6      109.25       76.85     91.97 o
   1  -5   6    17452.82    16858.44    573.05 o
   2  -5   6     1207.48     1205.99    116.91 o
   3  -5   6    23820.19    22852.85    441.55 o
   4  -5   6     3508.91     3301.64    240.77 o
   5  -5   6    13588.98    13713.04    514.17 o
   6  -5   6      674.16      809.61    234.61 o
   7  -5   6       45.19      148.94    263.62 o
   8  -5   6     1183.28     1166.47    640.59 o
  -9  -4   6       44.47      413.62    289.86 o
  -8  -4   6     1759.39     1593.24    546.82 o
  -7  -4   6     3440.19     3583.14    329.68 o
  -6  -4   6     1869.27     1735.73    239.98 o
  -5  -4   6    12736.01    12801.48    435.87 o
  -4  -4   6      294.60      285.17     92.72 o
  -3  -4   6    20207.71    19317.17    614.93 o
  -2  -4   6      439.87      390.43     99.12 o
  -1  -4   6      107.95      -68.77     76.11 o
   0  -4   6     2939.21     2854.86    125.86 o
   1  -4   6     2277.25     2382.76    200.12 o
   2  -4   6      121.99      156.69     99.00 o
   3  -4   6    19071.46    18245.23    353.15 o
   4  -4   6       27.16      132.20    131.41 o
   5  -4   6    13789.31    13526.62    346.76 o
   6  -4   6      624.57      612.23    197.37 o
   7  -4   6     3535.21     3462.00    318.25 o
   8  -4   6      550.02      511.66    250.25 o
   9  -4   6      106.71     -577.15    577.15 o
  -9  -3   6      576.30      934.80    403.68 o
  -8  -3   6     5685.94     5895.80    360.22 o
  -7  -3   6      392.66      376.29    256.67 o
  -6  -3   6     2761.21     2694.92    262.56 o
  -5  -3   6    12776.32    11794.67    379.41 o
  -4  -3   6     9848.34    10207.57    256.52 o
  -3  -3   6    36095.70    36872.69    744.58 o
  -2  -3   6      756.65      808.65    100.42 o
  -1  -3   6    19337.18    20191.17    867.42 o
   0  -3   6      461.50      547.91     76.85 o
   1  -3   6       21.05      177.20    166.07 o
   2  -3   6     2296.53     2153.06    103.65 o
   3  -3   6     4385.15     4457.72    146.60 o
   4  -3   6       57.92      152.20     96.57 o
   5  -3   6    22153.12    21897.36   1305.59 o
   6  -3   6     2188.07     1750.07    175.49 o
   7  -3   6    10299.20    10592.23    477.83 o
   8  -3   6     2132.83     2701.57    294.30 o
   9  -3   6      603.86      595.08    262.91 o
  -9  -2   6     2471.76     2529.79    419.34 o
  -8  -2   6       81.22      481.67    238.24 o
  -7  -2   6     1015.27      942.43    364.99 o
  -6  -2   6     3044.62     2837.58    217.33 o
  -5  -2   6      943.83     1078.22    120.46 o
  -4  -2   6     5437.25     5887.99    201.43 o
  -3  -2   6    21266.13    21495.19    438.74 o
  -2  -2   6    11261.19    11046.53    477.91 o
  -1  -2   6    26313.23    26576.48    890.91 o
   0  -2   6     7227.29     7131.24    296.74 o
   1  -2   6     3845.26     3857.61    112.31 o
   2  -2   6     1394.96     1376.62    100.60 o
   3  -2   6       24.14       17.13     72.14 o
   4  -2   6     3073.86     3112.01    141.66 o
   5  -2   6    11901.49    11836.95    322.74 o
   6  -2   6       29.86      -91.39    118.22 o
   7  -2   6    11110.34    11438.04    938.44 o
   8  -2   6     2629.67     2813.72    314.46 o
   9  -2   6     6243.10     6234.95    446.69 o
  -9  -1   6     1120.87     2415.20    399.25 o
  -8  -1   6     2898.68     3186.56    362.76 o
  -7  -1   6     1492.72     1298.16    234.74 o
  -6  -1   6      617.34      545.62    156.64 o
  -5  -1   6      105.73       70.20    240.17 o
  -4  -1   6     3069.65     3074.00    116.91 o
  -3  -1   6     7360.76     7857.12    165.16 o
  -2  -1   6    24108.68    25239.39    452.63 o
  -1  -1   6    30586.48    30601.18    685.56 o
   0  -1   6     3430.50     3448.70    219.38 o
   1  -1   6    26211.36    24701.68    571.76 o
   2  -1   6     1172.31     1277.24     86.73 o
   3  -1   6      160.40      201.35    141.13 o
   4  -1   6     8287.45     8042.52    188.47 o
   5  -1   6      700.74      736.67     98.91 o
   6  -1   6     1568.27     1946.52    170.59 o
   7  -1   6     8402.41     8975.33    298.80 o
   8  -1   6       91.80      -17.13    251.71 o
   9  -1   6     6908.90     6953.66    557.90 o
  10  -1   6     1550.64     1752.08    429.83 o
  -9   0   6      976.96     1197.83    687.86 o
  -8   0   6     7694.15     7890.32    804.60 o
  -7   0   6     6509.15     6129.95    310.05 o
  -6   0   6     2302.55     2378.60    215.36 o
  -5   0   6     1910.04     1692.25    129.44 o
  -4   0   6     1479.37     1540.64    111.07 o
  -3   0   6     4272.48     4751.64    141.38 o
  -2   0   6     9199.82     9309.72    488.17 o
  -1   0   6    17984.07    17866.73    348.01 o
   0   0   6    33578.92    33107.35    572.38 o
   1   0   6    42565.66    41219.75    613.96 o
   2   0   6     2942.56     2747.96    100.41 o
   3   0   6    42547.60    42956.41   1164.34 o
   4   0   6       52.66        0.00    118.41 o
   5   0   6    11062.86    10976.97    247.19 o
   6   0   6     5578.16     5515.94    202.40 o
   7   0   6     2056.34     1961.16    437.39 o
   8   0   6      192.09      313.51    180.57 o
   9   0   6     2978.93     3323.61    386.02 o
  10   0   6       18.83      245.75    394.69 o
  -9   1   6     1465.07     1310.80    322.71 o
  -8   1   6    13022.55    13893.41    611.56 o
  -7   1   6     2291.85     2723.50    439.25 o
  -6   1   6    14042.28    14676.01    346.13 o
  -5   1   6     6913.32     7014.73    769.10 o
  -4   1   6     3928.84     4072.77    139.83 o
  -3   1   6     3256.82     3266.09    117.04 o
  -2   1   6     2781.39     2972.20    140.57 o
  -1   1   6      890.39      895.19     93.25 o
   0   1   6     4528.27     5013.15    283.81 o
   1   1   6    10572.02    10133.62    200.97 o
   2   1   6    11781.48    12558.08    305.59 o
   3   1   6    15701.97    16027.20    303.86 o
   4   1   6     2181.52     2183.28     93.82 o
   5   1   6    21391.71    21278.62    397.86 o
   6   1   6     1845.42     1777.75    132.72 o
   7   1   6     4998.26     4895.58    206.70 o
   8   1   6      934.30     1093.17    258.79 o
   9   1   6      241.24       13.86    250.74 o
  10   1   6      306.41      116.18    413.33 o
  -9   2   6      714.31      229.40    723.20 o
  -8   2   6     3928.12     4645.38    604.86 o
  -7   2   6      309.67       44.32    240.55 o
  -6   2   6    21925.53    22028.65   1000.56 o
  -5   2   6     3508.89     3414.51    210.23 o
  -4   2   6    10130.43     9983.97    194.31 o
  -3   2   6     6781.62     6764.47    191.54 o
  -2   2   6     1330.43     1284.89    169.52 o
  -1   2   6    16759.23    16393.22    282.94 o
   0   2   6      144.50       77.68     44.76 o
   1   2   6      290.56      407.18     75.18 o
   2   2   6     3460.46     3648.91    334.67 o
   3   2   6    38756.45    39861.85    965.92 o
   4   2   6      240.69      388.91     64.23 o
   5   2   6    31226.58    31254.20    585.05 o
   6   2   6       38.43      -68.43    108.21 o
   7   2   6    13911.00    13444.38    465.83 o
   8   2   6     5217.69     5187.62    910.14 o
   9   2   6     1525.19     1611.88    298.54 o
  10   2   6      416.99      116.18    363.44 o
  -8   3   6       16.19       65.53    443.09 o
  -7   3   6      367.83      -22.24    430.47 o
  -6   3   6     7786.45     7114.68    574.98 o
  -5   3   6     1085.59     1033.74    136.69 o
  -4   3   6    12256.18    11840.86    508.09 o
  -3   3   6     9087.13     8905.25    163.46 o
  -2   3   6    14164.22    13822.54    212.59 o
  -1   3   6    16152.30    16208.54    268.18 o
   0   3   6       39.65       66.28     47.92 o
   1   3   6    18438.67    18810.19    325.11 o
   2   3   6      523.33      718.79     76.45 o
   3   3   6     5789.43     5480.29    300.21 o
   4   3   6     6069.71     5854.53    286.33 o
   5   3   6    13013.66    12730.97    612.11 o
   6   3   6      987.62      681.09    258.49 o
   7   3   6    18125.43    17706.57    657.17 o
   8   3   6       83.60      382.62    264.22 o
   9   3   6     4535.64     4067.61    364.59 o
  10   3   6     1563.72      975.13    497.62 o
  -8   4   6       27.96      546.60    528.73 o
  -7   4   6     2438.22     2170.52    527.54 o
  -6   4   6      349.15      471.76    265.22 o
  -5   4   6       88.83       83.83     62.15 o
  -4   4   6    16548.78    15366.28    610.82 o
  -3   4   6     2107.14     2079.20     84.60 o
  -2   4   6    13880.85    13744.85    227.25 o
  -1   4   6    23401.02    23569.18    778.66 o
   0   4   6    17025.42    17291.54    252.70 o
   1   4   6    28888.60    31924.70    536.82 o
   2   4   6      417.10      513.09     57.31 o
   3   4   6    11048.41    12189.99    474.09 o
   4   4   6      291.88       51.85    104.15 o
   5   4   6     4748.10     4263.53    194.61 o
   6   4   6     6894.38     7025.20    358.10 o
   7   4   6     9320.90     9237.64    420.11 o
   8   4   6     2153.07     1973.02    505.93 o
   9   4   6     9708.62     9000.84    492.41 o
  10   4   6      137.47      -49.90    338.07 o
  -8   5   6     3490.66     4204.62    766.10 o
  -7   5   6     3223.82     3275.29    588.73 o
  -6   5   6     1860.82     1941.76    419.82 o
  -5   5   6     9050.56     8832.32    517.57 o
  -4   5   6       98.10      441.27    242.14 o
  -3   5   6      121.77      318.70    164.39 o
  -2   5   6    16850.64    16525.12    255.85 o
  -1   5   6     2598.84     2506.17     82.23 o
   0   5   6    19947.36    20478.64    312.16 o
   1   5   6    10718.17    11819.45    239.77 o
   2   5   6    17151.93    23156.86    359.90 o
   3   5   6    16068.18    15823.91    337.23 o
   4   5   6       29.79      177.30    124.36 o
   5   5   6     1321.17     1267.36    235.05 o
   6   5   6     1628.38     1757.66    217.21 o
   7   5   6     1249.99     1668.28    304.84 o
   8   5   6     4605.14     4627.74    402.77 o
   9   5   6     5245.13     5348.26    445.94 o
  10   5   6        8.66      397.47    307.32 o
  -7   6   6      161.56     1585.49    746.95 o
  -6   6   6     8808.22     8585.92    539.62 o
  -5   6   6     1920.90     2972.25    359.57 o
  -4   6   6     5347.39     5352.22    364.79 o
  -3   6   6      802.04      614.45    208.29 o
  -2   6   6      155.93      218.89    100.17 o
  -1   6   6      655.72      617.56     75.60 o
   0   6   6     9331.08     9325.60    212.96 o
   1   6   6     7354.00     7852.48    162.36 o
   2   6   6     9377.22     9974.62    264.64 o
   3   6   6    13465.46    14980.24    806.69 o
   4   6   6      501.35      954.55    160.35 o
   5   6   6     8255.89     8248.26    383.70 o
   6   6   6       52.64       39.98    259.53 o
   7   6   6      102.29      -53.62    331.39 o
   8   6   6     2238.47     2359.90    304.78 o
   9   6   6     2470.73     2252.15    397.09 o
  10   6   6      400.62      309.57    293.16 o
  -7   7   6       20.53     -229.36    574.90 o
  -6   7   6     5685.69     5486.32    857.47 o
  -5   7   6     1243.50      983.12    920.70 o
  -4   7   6     6230.28     6587.82    458.05 o
  -3   7   6     2817.51     2628.96    369.65 o
  -2   7   6     2143.02     2095.03     79.04 o
  -1   7   6     1140.47     1191.34    207.47 o
   0   7   6     4695.71     4851.62    143.94 o
   1   7   6     1251.30     1328.67    169.11 o
   2   7   6    14779.27    15243.56    499.91 o
   3   7   6    12247.65    11951.67    308.10 o
   4   7   6     7702.19     7440.00    243.04 o
   5   7   6    11559.92    11715.56    355.98 o
   6   7   6        0.65      511.52    151.68 o
   7   7   6     9421.57     9807.74    477.97 o
   8   7   6       57.46      520.93    448.31 o
   9   7   6      798.13      850.04    385.52 o
  10   7   6     1857.24     1658.01    380.25 o
  -6   8   6     5567.81     5454.55    929.72 o
  -5   8   6      115.88      601.80    403.09 o
  -4   8   6    14126.90    15168.76    999.74 o
  -3   8   6     1182.85     1490.61    414.17 o
  -2   8   6     5874.59     5569.14    638.45 o
  -1   8   6     4913.30     4559.51    216.26 o
   0   8   6      282.35      399.03     82.78 o
   1   8   6       90.51      213.56     87.63 o
   2   8   6     4641.37     4855.27    141.15 o
   3   8   6      200.55      139.83    140.38 o
   4   8   6     6014.37     5681.03    235.19 o
   5   8   6     4802.88     5126.95    696.83 o
   6   8   6     3943.89     3762.94    236.95 o
   7   8   6     6935.80     6561.09    455.40 o
   8   8   6      721.50      870.37    378.36 o
   9   8   6     4089.87     4311.21    447.47 o
  -5   9   6     1121.52      557.90    721.77 o
  -4   9   6     3903.27     4429.18    903.72 o
  -3   9   6       10.92      -25.92    155.64 o
  -2   9   6    12064.60    11840.51    718.52 o
  -1   9   6     1742.42     1832.83    182.16 o
   0   9   6     5291.86     5336.40    184.72 o
   1   9   6     2455.02     2648.38    142.54 o
   2   9   6      365.65      432.26    192.15 o
   3   9   6      143.21      -67.62     87.97 o
   4   9   6     1876.82     1813.96    254.81 o
   5   9   6      972.13     1221.06    550.09 o
   6   9   6      701.06      789.19    348.95 o
   7   9   6     6465.50     6646.51    511.67 o
   8   9   6       50.19      153.82    387.61 o
   9   9   6     8809.37     8717.05    691.70 o
  -4  10   6     2133.48     2293.18    578.14 o
  -3  10   6      500.96       93.75    759.66 o
  -2  10   6     4291.38     4404.39    558.32 o
  -1  10   6      606.76      855.05    604.03 o
   0  10   6     4295.26     4404.26    292.97 o
   1  10   6     3425.38     3446.81    200.14 o
   2  10   6     3048.76     3277.15    174.39 o
   3  10   6     2935.36     3084.66    395.72 o
   4  10   6      382.43      429.90    180.23 o
   5  10   6      160.77      213.13    264.37 o
   6  10   6     1958.03     2371.37    631.78 o
   7  10   6     2652.87     3808.21    512.82 o
   8  10   6     1361.12      657.24    337.55 o
  -3  11   6      951.45     1959.66    772.39 o
  -2  11   6      825.86      887.82    443.91 o
  -1  11   6        9.90     -263.62    263.62 o
   0  11   6     4849.05     5134.30    276.58 o
   1  11   6     2473.21     2569.14    234.71 o
   2  11   6     4134.78     4324.82    321.27 o
   3  11   6     5084.86     4847.65    340.72 o
   4  11   6     2932.50     2725.69    248.54 o
   5  11   6     1680.85     1607.41    528.93 o
   6  11   6      118.10      -89.28    332.42 o
   7  11   6      392.45       92.24    415.28 o
  -1  12   6      954.35      972.01    464.03 o
   0  12   6     1231.81     1184.36    309.13 o
   1  12   6      679.60      706.81    232.38 o
   2  12   6     3830.69     3038.61    283.22 o
   3  12   6     1603.24     1830.33    296.49 o
   4  12   6     4243.14     3462.22    302.62 o
   5  12   6     2230.31      887.34    726.41 o
  -4 -10   7     1554.98     1596.35    651.81 o
  -3 -10   7       66.68      -71.28    501.93 o
  -2 -10   7       56.10      292.57    359.75 o
  -1 -10   7      796.00     1349.61    359.00 o
   0 -10   7     2852.60     2925.44    375.55 o
   1 -10   7       77.00      -17.13    399.90 o
   2 -10   7     6649.44     5451.97    530.95 o
  -6  -9   7     3312.45     2216.32    723.59 o
  -5  -9   7      539.91      423.25    602.52 o
  -4  -9   7     6237.38     5638.96    559.88 o
  -3  -9   7      341.17      500.03    259.99 o
  -2  -9   7      280.28       53.77    274.06 o
  -1  -9   7      320.85      210.56    225.16 o
   0  -9   7     1710.28     1141.10    255.74 o
   1  -9   7      206.03      478.11    331.40 o
   2  -9   7     5285.53     4984.09    380.98 o
   3  -9   7      373.99     1349.48    329.92 o
   4  -9   7     7773.72     6526.61    435.60 o
  -7  -8   7     1658.69     2416.22    386.63 o
  -6  -8   7     2787.32     1702.21    601.70 o
  -5  -8   7     2549.51     2401.52    334.21 o
  -4  -8   7     6345.53     5802.30    443.83 o
  -3  -8   7      555.91      176.21    681.48 o
  -2  -8   7     6332.19     6344.50    393.77 o
  -1  -8   7       57.11      327.77    296.31 o
   0  -8   7      153.23      401.75    254.52 o
   1  -8   7     3277.93     2798.67    248.79 o
   2  -8   7      718.01      779.82    280.05 o
   3  -8   7     1213.96     1260.36    301.68 o
   4  -8   7     4235.87     4350.83    339.15 o
   5  -8   7       21.91     -130.32    425.22 o
  -8  -7   7      138.60      130.32    703.00 o
  -7  -7   7      313.33     -364.41    818.09 o
  -6  -7   7       45.50      236.77    314.37 o
  -5  -7   7     1189.22      891.64    395.13 o
  -4  -7   7     4373.76     4665.49    931.14 o
  -3  -7   7     5272.86     4591.96    549.59 o
  -2  -7   7    11340.31    12390.89    491.53 o
  -1  -7   7     3885.89     5272.69    901.65 o
   0  -7   7    10551.91    10390.90    374.63 o
   1  -7   7       44.76      -45.29    154.32 o
   2  -7   7      429.45      474.72    170.57 o
   3  -7   7     1480.55     1130.11    268.19 o
   4  -7   7       31.58     -182.45    198.09 o
   5  -7   7      833.74      279.31    249.52 o
   6  -7   7     1905.83     1435.60    564.70 o
  -8  -6   7     1133.76     1880.77    453.56 o
  -7  -6   7      903.24      641.48    255.30 o
  -6  -6   7      446.33      236.38    222.27 o
  -5  -6   7     2174.39     2046.97    472.76 o
  -4  -6   7       28.95       30.81    231.60 o
  -3  -6   7     5678.54     5598.68    217.12 o
  -2  -6   7     3793.11     3708.48    192.37 o
  -1  -6   7     5799.13     8051.77    352.02 o
   0  -6   7    11018.19    11049.34    512.90 o
   1  -6   7     1538.36     1549.73    314.77 o
   2  -6   7     4558.31     4803.90    232.27 o
   3  -6   7      440.29      325.85    174.28 o
   4  -6   7     1503.62     1415.45    251.80 o
   5  -6   7      555.34      478.90    213.75 o
   6  -6   7      770.40      694.91    216.74 o
   7  -6   7      157.32     -627.05    662.05 o
  -8  -5   7      503.38      963.04    364.19 o
  -7  -5   7     4860.85     4536.68    307.82 o
  -6  -5   7      910.85      605.94    195.25 o
  -5  -5   7       18.49      238.37    191.65 o
  -4  -5   7      311.51      395.05    131.45 o
  -3  -5   7     1799.59     2088.27    198.39 o
  -2  -5   7     5405.65     5371.07    248.62 o
  -1  -5   7     2841.16     3128.36    156.32 o
   0  -5   7    14621.10    14238.31    347.41 o
   1  -5   7     1526.88     1431.56    166.52 o
   2  -5   7    19370.65    18431.33    420.45 o
   3  -5   7      853.99      829.35    147.25 o
   4  -5   7     4608.03     4328.33    227.04 o
   5  -5   7     1431.71     1965.21    262.97 o
   6  -5   7      392.12       83.41    233.11 o
   7  -5   7      279.13      245.76    230.12 o
   8  -5   7     2006.22     1882.62    679.44 o
  -9  -4   7     3491.26     3442.08    707.97 o
  -8  -4   7     1338.65     1323.93    322.45 o
  -7  -4   7     4312.95     4920.85    342.45 o
  -6  -4   7     2485.90     2525.66    294.99 o
  -5  -4   7     1614.49     1777.97    224.54 o
  -4  -4   7      987.26     1061.77    223.10 o
  -3  -4   7     3156.30     3186.79    226.53 o
  -2  -4   7     2004.85     1720.43    175.50 o
  -1  -4   7     4464.69     4963.64    173.51 o
   0  -4   7     1809.49     1709.27    112.67 o
   1  -4   7     9519.85     9221.19    311.22 o
   2  -4   7    23940.19    23104.79    691.85 o
   3  -4   7      728.45      701.64    128.26 o
   4  -4   7    18448.57    17543.60    373.80 o
   5  -4   7      521.32      648.82    240.94 o
   6  -4   7     6069.30     6265.75    346.81 o
   7  -4   7      524.83      830.43    281.53 o
   8  -4   7      164.86      -49.90    314.27 o
  -9  -3   7     1572.01     1622.36    457.51 o
  -8  -3   7       27.27      -88.79    253.03 o
  -7  -3   7     7199.21     7654.98    394.66 o
  -6  -3   7      668.55      749.56    360.12 o
  -5  -3   7    12797.62    13287.90    489.98 o
  -4  -3   7     8322.86     8106.98    599.21 o
  -3  -3   7     6941.30     6572.03    286.69 o
  -2  -3   7     9684.67     9960.06    697.73 o
  -1  -3   7     1360.55     1481.05    143.43 o
   0  -3   7     4819.07     4944.22    219.37 o
   1  -3   7      207.35      103.33    183.21 o
   2  -3   7     4036.75     3841.06    142.51 o
   3  -3   7     3022.58     3107.29    172.58 o
   4  -3   7    22508.68    22289.61    415.45 o
   5  -3   7     2823.72     2483.46    162.99 o
   6  -3   7     7630.81     7899.89    330.00 o
   7  -3   7       60.31      149.68    217.45 o
   8  -3   7     1319.55     1343.82    301.69 o
   9  -3   7      142.56      295.65    265.12 o
  -9  -2   7       17.63      159.48    292.11 o
  -8  -2   7     1404.33      965.24    274.89 o
  -7  -2   7      519.20      541.65    251.46 o
  -6  -2   7       50.44       87.07    182.69 o
  -5  -2   7    10716.55    10824.49    927.91 o
  -4  -2   7     3655.29     3423.72    332.91 o
  -3  -2   7    14865.36    15039.34    964.88 o
  -2  -2   7     9548.88     9804.21    256.44 o
  -1  -2   7     1244.41     1148.21     95.85 o
   0  -2   7    11428.36    11110.81    231.84 o
   1  -2   7      684.78      757.32     80.14 o
   2  -2   7      130.92       77.23     92.33 o
   3  -2   7      344.57      428.75     93.41 o
   4  -2   7     8729.52     8487.23    200.39 o
   5  -2   7      828.36     1093.65    217.13 o
   6  -2   7    20565.89    21591.32    523.24 o
   7  -2   7      722.02     1078.61    192.55 o
   8  -2   7     4988.71     4816.37    339.23 o
   9  -2   7     2188.05     1864.85    299.51 o
  -9  -1   7     1096.57      898.60    348.20 o
  -8  -1   7     2352.28     2484.56    349.00 o
  -7  -1   7      127.40       94.15    216.30 o
  -6  -1   7      357.67      649.27    182.47 o
  -5  -1   7     2303.17     2365.37    150.42 o
  -4  -1   7     2496.52     2817.11    350.31 o
  -3  -1   7    12061.16    11820.77    243.77 o
  -2  -1   7    26828.01    28490.96    480.69 o
  -1  -1   7    15030.83    14184.26    294.54 o
   0  -1   7    16924.96    16262.73    331.61 o
   1  -1   7     3241.00     3412.78    135.38 o
   2  -1   7    22017.32    21929.12    350.92 o
   3  -1   7      136.20      146.45    134.05 o
   4  -1   7     1098.63     1053.45    106.67 o
   5  -1   7     4215.48     4201.79    188.96 o
   6  -1   7     7177.37     7555.77    502.25 o
   7  -1   7     2119.13     2427.45    369.20 o
   8  -1   7    10764.08    11175.88    490.55 o
   9  -1   7      119.15     -148.94    247.99 o
  10  -1   7     3330.28     2532.96    478.42 o
  -9   0   7     3733.72     2680.50    800.06 o
  -8   0   7      950.02      851.98    299.23 o
  -7   0   7      551.44      409.59    263.66 o
  -6   0   7     1405.85     1554.48    164.95 o
  -5   0   7      930.12      791.69    114.54 o
  -4   0   7     1156.77     1175.29    341.95 o
  -3   0   7     8451.97     8822.77    230.51 o
  -2   0   7    10515.45    10672.58    281.34 o
  -1   0   7    20770.49    19734.59    712.66 o
   0   0   7    16975.32    15558.23    308.98 o
   1   0   7    19461.13    17904.89    301.21 o
   2   0   7    12447.69    12281.18    223.88 o
   3   0   7     2472.58     2533.17    129.72 o
   4   0   7    11410.43    11577.66    226.28 o
   5   0   7      196.26      134.69    111.72 o
   6   0   7      632.43      751.87    146.41 o
   7   0   7      490.30      586.87    159.44 o
   8   0   7     4170.53     4317.04    268.32 o
   9   0   7      135.52      -65.53    262.88 o
  10   0   7     3056.46     2561.16    506.72 o
  -9   1   7     5691.65     5561.57   1197.04 o
  -8   1   7      190.08       37.97    387.63 o
  -7   1   7     6335.20     7374.99    450.24 o
  -6   1   7     1609.21     1448.79    249.95 o
  -5   1   7     3092.72     3229.09    190.17 o
  -4   1   7     3946.57     4184.96    250.18 o
  -3   1   7      680.00      768.26    217.88 o
  -2   1   7      444.97      506.28    199.99 o
  -1   1   7    20709.08    20063.04    377.47 o
   0   1   7     4089.91     3894.99    137.19 o
   1   1   7    34053.88    33510.44    517.20 o
   2   1   7     5706.21     5435.60    146.73 o
   3   1   7     3038.10     2927.69    127.04 o
   4   1   7    10536.92    10255.06    212.63 o
   5   1   7       27.20       62.70    117.66 o
   6   1   7     1705.65     1651.96    147.59 o
   7   1   7      680.95      960.44    192.17 o
   8   1   7      282.06      231.21    255.94 o
   9   1   7      228.78      652.54    414.81 o
  10   1   7     5251.96     5808.47    646.38 o
  -9   2   7     2167.99     1512.40    578.88 o
  -8   2   7      706.76      448.78    313.42 o
  -7   2   7    10888.34    11760.99    537.10 o
  -6   2   7       11.64       71.17    123.04 o
  -5   2   7    10585.07    10554.68    675.33 o
  -4   2   7     2288.67     2207.73    111.38 o
  -3   2   7     9238.84     9283.90    661.00 o
  -2   2   7     2988.33     2887.04    275.52 o
  -1   2   7     7013.58     7384.42    221.94 o
   0   2   7      607.61      655.87     50.66 o
   1   2   7     9053.92     9239.23    499.92 o
   2   2   7     4466.61     4095.55    235.13 o
   3   2   7    10799.70    10971.37    246.33 o
   4   2   7     5974.78     5461.17    238.89 o
   5   2   7       42.61       21.03     91.60 o
   6   2   7    20776.82    21146.97    662.71 o
   7   2   7       35.11      459.04    202.16 o
   8   2   7     1117.70     1039.97    340.42 o
   9   2   7     1154.53     1516.61    311.46 o
  10   2   7      384.49      958.49    477.38 o
  -8   3   7      373.64      314.28    679.21 o
  -7   3   7     7184.36     6323.28    667.63 o
  -6   3   7      192.32      139.99    165.17 o
  -5   3   7    11616.59    11379.83    262.75 o
  -4   3   7      142.17      292.03     83.46 o
  -3   3   7     5450.40     5099.99    136.50 o
  -2   3   7    10581.31    10696.76    208.36 o
  -1   3   7      964.15      841.70     76.79 o
   0   3   7      884.26     1012.19     66.82 o
   1   3   7    12891.15    13636.76    240.22 o
   2   3   7      689.94      814.89    210.82 o
   3   3   7     9363.28     9397.65    235.73 o
   4   3   7    12231.01    12036.61    250.63 o
   5   3   7     8267.90     7831.12    224.53 o
   6   3   7    20777.04    20414.69    686.67 o
   7   3   7      139.01      240.08    253.30 o
   8   3   7    16547.11    15921.92    644.94 o
   9   3   7       44.68       75.41    345.91 o
  10   3   7      650.29     1369.67    532.53 o
  -8   4   7       88.84      148.94    726.83 o
  -7   4   7     3090.44     1470.31    710.19 o
  -6   4   7      834.52      800.53    152.22 o
  -5   4   7    12046.14    11600.01    677.29 o
  -4   4   7       44.83      163.03     90.85 o
  -3   4   7    23016.18    22679.96    411.69 o
  -2   4   7     4178.18     4109.32    117.35 o
  -1   4   7    11592.34    11288.34    194.69 o
   0   4   7    13993.64    13861.39    234.60 o
   1   4   7     8139.77     8495.57    176.89 o
   2   4   7     4097.76     4449.77    137.01 o
   3   4   7     3233.63     3176.93     99.59 o
   4   4   7       96.47       86.69    109.85 o
   5   4   7     9231.86     8379.01    326.20 o
   6   4   7     8918.86     8729.73    469.17 o
   7   4   7     3551.34     3733.07    300.09 o
   8   4   7    12307.36    12556.60   1699.90 o
   9   4   7      776.51     1282.64    364.22 o
  10   4   7     3918.57     3539.20    866.81 o
  -8   5   7      122.98     -545.12    761.09 o
  -7   5   7      889.51      116.94    713.55 o
  -6   5   7      584.94      234.68    309.57 o
  -5   5   7     3528.54     3294.45    389.29 o
  -4   5   7     1235.39     1070.88    333.95 o
  -3   5   7     8447.01     8344.21    174.98 o
  -2   5   7      127.43      137.61    124.37 o
  -1   5   7    21449.52    22616.56    740.85 o
   0   5   7    12250.83    12223.38    315.40 o
   1   5   7    13652.44    13896.17    290.92 o
   2   5   7     4701.72     5586.45    330.15 o
   3   5   7     2135.53     2329.77    131.63 o
   4   5   7      187.47      353.99    120.79 o
   5   5   7      150.68        6.85    147.87 o
   6   5   7     1527.59     2120.49    256.29 o
   7   5   7     3430.59     3657.36    361.98 o
   8   5   7     3886.09     3795.58    395.55 o
   9   5   7       57.10     -108.37    341.21 o
  10   5   7     5739.63     4891.87    649.43 o
  -7   6   7     5259.14     5326.04    806.66 o
  -6   6   7      448.77      784.56    449.46 o
  -5   6   7      142.56      561.89    310.05 o
  -4   6   7      732.76      366.53    425.67 o
  -3   6   7      961.22      797.82    224.21 o
  -2   6   7      113.65      169.43    106.87 o
  -1   6   7    14481.93    14737.45    232.46 o
   0   6   7     2771.36     2953.47    153.56 o
   1   6   7    14434.88    16006.33    265.95 o
   2   6   7    19052.98    24635.78    358.91 o
   3   6   7    11821.97    11620.75    283.17 o
   4   6   7     2016.85     1942.54    174.04 o
   5   6   7       27.34     -183.61    223.53 o
   6   6   7      446.84      280.75    194.26 o
   7   6   7     3210.12     3279.95    551.91 o
   8   6   7     3330.35     3615.54    536.61 o
   9   6   7     4417.54     3953.48    526.65 o
  10   6   7     3633.61     4129.96    499.19 o
  -6   7   7      196.98      110.85    326.58 o
  -5   7   7     6538.28     7078.79    582.58 o
  -4   7   7      180.64      -93.09    456.51 o
  -3   7   7       24.50     -239.62    239.62 o
  -2   7   7      847.64      702.67     62.07 o
  -1   7   7     2377.29     2481.82     98.78 o
   0   7   7     1078.30      923.22    108.76 o
   1   7   7    17069.68    17955.28    307.77 o
   2   7   7     3523.45     3740.97    152.54 o
   3   7   7    15197.71    16649.70    574.70 o
   4   7   7    11896.15    11050.05    430.13 o
   5   7   7     8852.00     8034.94    761.91 o
   6   7   7     2262.83     1888.69    252.28 o
   7   7   7     1027.86     1150.08    324.35 o
   8   7   7     1091.65      916.70    357.43 o
   9   7   7     3336.74     2516.71    795.17 o
  10   7   7      477.97       -6.32    423.63 o
  -6   8   7       26.45     -443.09    805.01 o
  -5   8   7     8192.42     8097.42    611.75 o
  -4   8   7     2413.74     1922.66    654.58 o
  -3   8   7     8130.51     9105.96    812.23 o
  -2   8   7      708.13      834.73    350.81 o
  -1   8   7       18.82     -123.62    123.62 o
   0   8   7     2977.72     3092.93    149.06 o
   1   8   7     5855.15     5949.12    257.73 o
   2   8   7       39.72       31.04     96.55 o
   3   8   7    15793.28    15998.43    432.63 o
   4   8   7     4269.38     4131.89    223.33 o
   5   8   7     5495.61     5793.60    317.99 o
   6   8   7     3687.38     3008.25    419.28 o
   7   8   7     1309.91     1478.07    250.46 o
   8   8   7     1785.86     1870.66    427.41 o
   9   8   7      697.27      823.33    431.85 o
  -5   9   7     7632.22     5417.35    907.74 o
  -4   9   7      132.78      582.81    394.56 o
  -3   9   7    14885.57    15888.41   1391.77 o
  -2   9   7       66.47      241.50    297.13 o
  -1   9   7    11676.65    11761.88    357.17 o
   0   9   7      811.97      794.32    151.71 o
   1   9   7      228.52      265.39    173.52 o
   2   9   7      824.04      852.92    134.62 o
   3   9   7     3341.85     3184.92    166.44 o
   4   9   7      162.44       23.40    187.69 o
   5   9   7     4503.07     4363.55    448.44 o
   6   9   7     2708.72     2802.43    414.32 o
   7   9   7     5194.56     5055.13    407.55 o
   8   9   7     1983.56     2172.14    376.66 o
   9   9   7       58.56      565.43    358.38 o
  -4  10   7      691.76      585.63   1151.45 o
  -3  10   7     5630.57     5210.55    590.14 o
  -2  10   7       10.00       67.67    291.31 o
  -1  10   7     7607.48     8109.97    364.06 o
   0  10   7      652.87      646.48    289.73 o
   1  10   7     1060.41     1341.95    176.49 o
   2  10   7     1085.50     1056.54    233.89 o
   3  10   7      184.62      251.16    128.86 o
   4  10   7      205.08      474.65    187.56 o
   5  10   7     2988.84     2860.38    273.00 o
   6  10   7      268.77      101.98    411.46 o
   7  10   7     1988.09     1994.02    364.81 o
   8  10   7     3898.71     4089.54    585.43 o
  -2  11   7      652.97      672.55    459.54 o
  -1  11   7     7218.66     7050.69    540.01 o
   0  11   7      409.00      165.34    198.10 o
   1  11   7     8325.63     8877.91    339.48 o
   2  11   7      305.08        0.00    165.33 o
   3  11   7     1546.71     2003.92    253.28 o
   4  11   7     4269.02     3885.68    341.40 o
   5  11   7      116.93      633.34    260.62 o
   6  11   7       78.37      212.40    667.25 o
   7  11   7     2632.35     2391.88    556.22 o
   0  12   7     1043.80     1021.94    623.44 o
   1  12   7     6093.54     6183.75    384.01 o
   2  12   7       34.85       65.53    278.51 o
   3  12   7     5438.00     5574.56    460.76 o
   4  12   7      569.94      493.79    296.42 o
   5  12   7     1002.76      740.38    342.63 o
  -3 -10   8        8.74      423.55    415.09 o
  -2 -10   8      580.16      973.42    392.50 o
  -1 -10   8      755.88      607.76    329.20 o
   0 -10   8      157.70      528.00    347.78 o
   1 -10   8     6455.44     5975.96    536.15 o
  -5  -9   8      462.70      173.90    452.44 o
  -4  -9   8        0.95       98.48    344.79 o
  -3  -9   8      515.31      865.71    554.48 o
  -2  -9   8      206.47      123.46    341.37 o
  -1  -9   8      495.95      356.37    686.68 o
   0  -9   8     1077.43       49.91    365.73 o
   1  -9   8     3671.94     4452.39    446.43 o
   2  -9   8      267.49      828.14    310.55 o
   3  -9   8    11100.25    10545.70    580.73 o
  -6  -8   8     2459.47     1660.51    408.96 o
  -5  -8   8     2693.52     3162.01    500.82 o
  -4  -8   8     3462.73     2873.16    485.34 o
  -3  -8   8     2109.86     1647.43    330.85 o
  -2  -8   8       23.98      271.10    644.53 o
  -1  -8   8     2152.66     2364.14    297.13 o
   0  -8   8      564.41      843.97    522.84 o
   1  -8   8     1184.28     1484.60    435.76 o
   2  -8   8     1874.95     2097.95    295.02 o
   3  -8   8     6644.30     6928.51    492.98 o
   4  -8   8     1283.07     1168.00    298.70 o
   5  -8   8     8024.65     8457.44    732.51 o
  -7  -7   8       21.43      361.17    345.54 o
  -6  -7   8     6656.76     7055.36   1156.35 o
  -5  -7   8     2960.67     2678.69    352.01 o
  -4  -7   8     7574.34     7494.51    472.03 o
  -3  -7   8     4984.71     5024.15   1030.07 o
  -2  -7   8     5502.06     5519.90    345.28 o
  -1  -7   8     2834.74     2715.55    288.04 o
   0  -7   8      215.04      440.40    347.79 o
   1  -7   8      654.78       98.50    306.49 o
   2  -7   8     1046.96     1258.34    531.85 o
   3  -7   8     2161.60     2054.17    315.17 o
   4  -7   8      776.68      945.18    284.52 o
   5  -7   8     7168.97     6439.82    433.35 o
   6  -7   8      323.09      528.02    442.37 o
  -8  -6   8      318.04      108.25    330.85 o
  -7  -6   8     1388.17     1751.51    371.38 o
  -6  -6   8      190.91     -187.29    218.12 o
  -5  -6   8       34.78      -40.41    455.01 o
  -4  -6   8     4635.17     4814.30    343.89 o
  -3  -6   8     4890.53     4830.65    301.14 o
  -2  -6   8    10884.74    11951.62    357.76 o
  -1  -6   8     2985.37     2577.23    260.81 o
   0  -6   8     2639.25     2346.45    184.82 o
   1  -6   8     2076.64     2183.85    438.50 o
   2  -6   8      149.84       16.80    192.14 o
   3  -6   8      132.86      629.46    259.16 o
   4  -6   8     2730.11     3435.33    286.90 o
   5  -6   8     2811.58     2649.85    291.36 o
   6  -6   8      290.63      609.19    279.28 o
   7  -6   8     6539.74     7785.98    883.67 o
  -8  -5   8     1546.14     1239.04    286.27 o
  -7  -5   8      146.98      262.69    201.77 o
  -6  -5   8     1308.80     1331.44    251.15 o
  -5  -5   8       95.38      612.60    267.03 o
  -4  -5   8     2159.76     1824.42    371.45 o
  -3  -5   8     1292.22     1162.40    283.83 o
  -2  -5   8     7607.85     7668.95    305.10 o
  -1  -5   8     6523.76     6527.81    234.79 o
   0  -5   8    13145.42    12910.62    441.53 o
   1  -5   8     5493.97     5605.80    217.48 o
   2  -5   8        5.86      231.40    166.81 o
   3  -5   8     5485.22     5435.04    232.72 o
   4  -5   8      748.67      705.44    209.30 o
   5  -5   8      255.80      201.08    215.23 o
   6  -5   8     1692.05     2122.45    296.50 o
   7  -5   8      735.38      361.98    297.92 o
   8  -5   8      690.72       17.13    616.69 o
  -8  -4   8     6696.98     6281.68    405.97 o
  -7  -4   8      109.66      321.25    264.37 o
  -6  -4   8     4135.28     4633.38    544.18 o
  -5  -4   8     5032.08     5113.37    807.96 o
  -4  -4   8      526.98      804.77    236.79 o
  -3  -4   8      585.52      568.42    170.16 o
  -2  -4   8     8419.73     8578.79    279.27 o
  -1  -4   8     1623.58     1596.60    160.32 o
   0  -4   8    18246.61    18767.55    383.72 o
   1  -4   8    12134.49    11353.16    817.27 o
   2  -4   8     9826.95     9050.54    780.68 o
   3  -4   8    14767.56    13703.32    472.02 o
   4  -4   8        3.66     -128.13    128.13 o
   5  -4   8    14473.00    14610.02   1653.60 o
   6  -4   8     1340.18     1688.02    243.59 o
   7  -4   8      832.07      695.67    277.82 o
   8  -4   8      239.38     -165.33    280.76 o
  -9  -3   8      363.13      -53.70    368.77 o
  -8  -3   8     8565.05     9400.99    525.62 o
  -7  -3   8       48.98      415.52    254.05 o
  -6  -3   8    13696.42    14104.22    710.70 o
  -5  -3   8      671.28      946.19    391.41 o
  -4  -3   8     3458.81     3436.56    167.29 o
  -3  -3   8     4374.17     4994.16    313.59 o
  -2  -3   8       10.97      -35.82    105.03 o
  -1  -3   8      882.42      836.96    107.61 o
   0  -3   8     7084.29     6808.52    235.58 o
   1  -3   8     2133.98     2088.05    132.95 o
   2  -3   8    14598.41    14299.83    356.98 o
   3  -3   8     5394.10     5363.73    526.33 o
   4  -3   8     7763.22     8017.61    537.46 o
   5  -3   8    16930.40    17434.91    867.25 o
   6  -3   8      634.20      787.34    190.69 o
   7  -3   8     4082.42     3998.45    358.55 o
   8  -3   8       83.67      -83.41    232.35 o
   9  -3   8      192.94      361.19    277.78 o
  -9  -2   8      718.26      687.76    357.37 o
  -8  -2   8     2600.10     3215.63    554.74 o
  -7  -2   8      697.53      927.66    270.42 o
  -6  -2   8    10567.48    10352.94    441.14 o
  -5  -2   8      328.17      305.63    103.85 o
  -4  -2   8    10435.32    11214.63    999.32 o
  -3  -2   8     3354.45     3452.57    374.64 o
  -2  -2   8     4465.01     4745.22    169.96 o
  -1  -2   8      829.92      476.26     99.06 o
   0  -2   8      386.77      471.40     96.82 o
   1  -2   8       68.00      136.88     93.39 o
   2  -2   8     4352.40     4351.01    521.05 o
   3  -2   8     8615.00     8412.62    218.42 o
   4  -2   8     9521.66     9351.22    275.66 o
   5  -2   8     8233.72     8366.80    270.25 o
   6  -2   8      661.37      641.00    170.43 o
   7  -2   8    10292.97    11645.94    427.13 o
   8  -2   8      219.48       83.41    282.25 o
   9  -2   8     1703.79     1257.50    327.78 o
  -9  -1   8       77.03      261.21    348.78 o
  -8  -1   8        4.58     -107.04    381.63 o
  -7  -1   8      485.23      519.60    231.18 o
  -6  -1   8     1450.86     1443.80    167.37 o
  -5  -1   8     1008.46     1146.75    151.98 o
  -4  -1   8     9070.47     9526.63    266.10 o
  -3  -1   8      254.17      308.57     82.73 o
  -2  -1   8     8791.97     8920.55    451.75 o
  -1  -1   8    15782.11    15043.23    303.08 o
   0  -1   8     6587.16     6601.19    193.54 o
   1  -1   8     8890.50     8789.97    186.67 o
   2  -1   8     1489.80     1438.42     94.16 o
   3  -1   8      539.33      493.56     82.95 o
   4  -1   8     7653.92     7476.09    269.19 o
   5  -1   8     7610.52     7461.56    348.62 o
   6  -1   8    16570.46    16969.14    733.29 o
   7  -1   8    12002.63    11518.85    435.53 o
   8  -1   8     2054.69     1972.91    320.37 o
   9  -1   8     6932.71     7206.28    501.95 o
  10  -1   8       29.47      395.43    443.84 o
  -9   0   8      341.82      686.48    359.23 o
  -8   0   8     1857.50     2235.84    367.81 o
  -7   0   8      427.30      254.63    473.30 o
  -6   0   8      434.12      463.87    135.27 o
  -5   0   8     1399.14     1739.46    161.71 o
  -4   0   8    13044.12    13930.12    350.23 o
  -3   0   8     1057.15     1215.26    107.90 o
  -2   0   8    31569.67    31263.82   1036.85 o
  -1   0   8     6956.73     7051.27    207.44 o
   0   0   8    34135.62    33096.32    570.70 o
   1   0   8    18807.23    17702.88    299.33 o
   2   0   8    14193.30    14169.05    240.62 o
   3   0   8     3268.81     3349.89    132.10 o
   4   0   8      128.34      291.85     88.00 o
   5   0   8       70.26      -24.58    105.84 o
   6   0   8    11743.35    11850.71    343.72 o
   7   0   8     1683.22     1763.02    256.29 o
   8   0   8     3981.14     4591.68    595.59 o
   9   0   8     3499.80     4070.73    361.46 o
  10   0   8     1062.20      741.13    475.22 o
  -9   1   8      289.12     -263.51    436.41 o
  -8   1   8     5211.38     4652.94    647.89 o
  -7   1   8     1025.85     1111.43    231.61 o
  -6   1   8     6361.13     6202.19    470.69 o
  -5   1   8     3587.96     3719.95    180.60 o
  -4   1   8      319.05      312.50    266.25 o
  -3   1   8     3905.64     3999.79    451.56 o
  -2   1   8    17773.24    17897.38    341.20 o
  -1   1   8      526.71      508.41    109.50 o
   0   1   8    16307.41    15091.75    316.06 o
   1   1   8    10445.29    10143.10    288.94 o
   2   1   8    29180.70    29845.10    628.88 o
   3   1   8     9135.82     9524.04    229.44 o
   4   1   8     5108.44     5150.75    157.49 o
   5   1   8     1238.42     1287.38    124.04 o
   6   1   8      377.06      164.36    398.83 o
   7   1   8     1762.46     1582.57    189.68 o
   8   1   8     5611.38     5901.30    338.78 o
   9   1   8     1725.51     1635.39    308.59 o
  10   1   8      193.18       83.41    297.14 o
  -8   2   8     3823.55     3672.98    420.85 o
  -7   2   8        3.54      213.93    249.84 o
  -6   2   8    10497.69    12587.16   1019.65 o
  -5   2   8      274.28      142.17    103.61 o
  -4   2   8     7905.73     7556.14    427.04 o
  -3   2   8      713.08      744.92     86.75 o
  -2   2   8       33.44      156.66     64.13 o
  -1   2   8     1192.29     1333.25     81.49 o
   0   2   8    23712.71    22896.77    369.07 o
   1   2   8      883.31      947.02    168.00 o
   2   2   8    32535.41    33982.41    940.55 o
   3   2   8    19237.86    20195.00    368.46 o
   4   2   8    15538.44    15278.69    294.79 o
   5   2   8     4344.85     4551.46    254.32 o
   6   2   8      269.60      117.77    118.51 o
   7   2   8     2373.14     2192.62    191.90 o
   8   2   8     1843.80     1925.44    422.81 o
   9   2   8      202.33     -264.06    472.15 o
  10   2   8     2443.48     3138.28    546.89 o
  -8   3   8     2119.06     1896.10    581.87 o
  -7   3   8     1180.62     1129.01    211.44 o
  -6   3   8     5915.35     6267.69    683.15 o
  -5   3   8       72.03       -3.38    272.56 o
  -4   3   8    18738.59    17804.04    535.51 o
  -3   3   8      121.43      178.72     88.96 o
  -2   3   8     1675.39     1509.21     95.58 o
  -1   3   8      984.82     1099.34    214.93 o
   0   3   8     2773.09     2745.22    138.76 o
   1   3   8      853.32     1045.11    108.02 o
   2   3   8    22168.47    21799.31    407.11 o
   3   3   8     1107.87     1145.68    164.28 o
   4   3   8    18182.10    17874.63    626.54 o
   5   3   8    13490.18    13233.14    420.47 o
   6   3   8    11799.12    11916.71    397.18 o
   7   3   8     7774.86     9056.95    503.96 o
   8   3   8      730.44      648.92    221.99 o
   9   3   8     1248.95     1875.62    325.18 o
  10   3   8      461.25      427.49    494.52 o
  -8   4   8      143.43     -380.55    595.77 o
  -7   4   8     1271.33     1285.91    374.49 o
  -6   4   8     4153.88     3880.27    267.33 o
  -5   4   8     2105.82     1539.46    430.30 o
  -4   4   8    18561.81    17679.49    551.81 o
  -3   4   8       11.00       32.76    117.29 o
  -2   4   8    19429.80    18895.33    302.46 o
  -1   4   8      314.31      336.83     68.15 o
   0   4   8      112.45      175.16     52.43 o
   1   4   8     2174.75     2084.58     90.99 o
   2   4   8     7390.12     7559.50    198.72 o
   3   4   8     3239.48     3398.44    138.67 o
   4   4   8    10042.85     9810.05    288.37 o
   5   4   8      917.63      839.27    443.97 o
   6   4   8    10880.93    11105.77    501.11 o
   7   4   8     3519.95     3781.65    342.02 o
   8   4   8     4055.36     4170.32    401.40 o
   9   4   8     4096.19     4121.62    873.24 o
  10   4   8      170.72      -76.06    237.94 o
  -7   5   8     1344.93      785.20    406.72 o
  -6   5   8     1821.30     2330.44    984.15 o
  -5   5   8     2696.66     2990.69    351.16 o
  -4   5   8     6662.95     6398.33    707.64 o
  -3   5   8     1261.28     1290.80    210.08 o
  -2   5   8    20961.18    21027.30    358.07 o
  -1   5   8       99.36      224.75     70.83 o
   0   5   8     6693.36     6853.49    149.39 o
   1   5   8     2789.06     2840.15    123.75 o
   2   5   8     2454.49     2690.84    104.34 o
   3   5   8     4865.85     5086.26    232.39 o
   4   5   8     1715.74     1774.53    177.34 o
   5   5   8      271.93      347.11    258.06 o
   6   5   8     1146.83     1147.92    357.57 o
   7   5   8     8427.27     9155.36    518.37 o
   8   5   8     4137.01     4673.71    398.65 o
   9   5   8     3822.10     4091.45    542.24 o
  10   5   8      455.72      196.78    272.21 o
  -7   6   8       32.74     -130.32    574.90 o
  -6   6   8      123.07      242.61    948.01 o
  -5   6   8      580.16     -260.13    376.08 o
  -4   6   8      778.83      824.16    274.61 o
  -3   6   8     3242.15     3197.63    117.02 o
  -2   6   8     4049.22     4061.16    148.75 o
  -1   6   8       13.50      167.30    115.80 o
   0   6   8    19168.58    19272.25    432.84 o
   1   6   8       55.00       77.62     66.65 o
   2   6   8     5740.73     6852.91    178.25 o
   3   6   8     2132.51     2366.90    314.86 o
   4   6   8      485.47       77.08    248.02 o
   5   6   8      285.97       51.36    235.75 o
   6   6   8     3560.95     2905.30    401.05 o
   7   6   8      796.46      642.16    228.68 o
   8   6   8     2861.79     3411.44    404.84 o
   9   6   8     6418.94     6534.08    541.61 o
  10   6   8     3377.49     3311.67    625.61 o
  -6   7   8      498.14      232.31    339.62 o
  -5   7   8       35.67     -336.65    336.65 o
  -4   7   8      122.69      244.21    464.33 o
  -3   7   8     1444.06     1190.93    392.60 o
  -2   7   8     4189.04     4183.81    505.49 o
  -1   7   8      513.84      525.67     87.59 o
   0   7   8    10419.25    10066.06    199.35 o
   1   7   8      977.16     1022.95     94.81 o
   2   7   8    24713.09    30434.91    521.05 o
   3   7   8     1977.95     2346.52    164.29 o
   4   7   8     6243.63     6068.08    838.60 o
   5   7   8     3338.57     2820.15    328.13 o
   6   7   8      125.38      321.24    297.90 o
   7   7   8      427.75      340.98    282.64 o
   8   7   8      986.90      929.63    356.62 o
   9   7   8      325.14      778.96    398.57 o
  10   7   8     3551.97     3238.82    538.50 o
  -5   8   8      324.73     -754.42    754.42 o
  -4   8   8     1892.09     1910.87    387.26 o
  -3   8   8      830.99     1003.58    221.33 o
  -2   8   8     1333.50     1177.32    508.80 o
  -1   8   8     4335.45     4043.87    361.60 o
   0   8   8     4299.66     4454.15    406.34 o
   1   8   8       68.57        9.67     79.94 o
   2   8   8    16153.57    17788.30    696.54 o
   3   8   8       37.12       11.87    121.15 o
   4   8   8    18935.80    19983.48    614.03 o
   5   8   8      276.16      295.57    164.16 o
   6   8   8     6584.25     7105.32    369.55 o
   7   8   8      919.56     1121.94    244.59 o
   8   8   8       79.11      128.12    256.94 o
   9   8   8      325.58      493.76    340.01 o
  -5   9   8     1650.26     1404.22    596.70 o
  -4   9   8     3748.67     3365.62    465.95 o
  -3   9   8      979.55     1309.24    416.00 o
  -2   9   8     4257.07     4300.97    372.72 o
  -1   9   8      269.00      315.44    165.33 o
   0   9   8      143.84      156.84    140.89 o
   1   9   8      308.16      328.23    145.39 o
   2   9   8     2227.48     2115.58    161.95 o
   3   9   8      374.82      366.95    126.65 o
   4   9   8    12895.66    12610.79    465.89 o
   5   9   8      125.06      220.79    191.43 o
   6   9   8     5182.55     5259.04    314.00 o
   7   9   8     1312.29     1909.11    664.46 o
   8   9   8      491.41      836.64    402.12 o
   9   9   8      288.95      147.87    550.36 o
  -4  10   8     3722.66     3350.70    817.55 o
  -3  10   8     1823.21     1855.56    504.72 o
  -2  10   8     3269.33     3818.30    721.39 o
  -1  10   8       10.50       83.28    103.06 o
   0  10   8     2231.48     2609.28    548.01 o
   1  10   8      126.24      209.44    161.59 o
   2  10   8      133.75      100.35    172.77 o
   3  10   8      372.16      411.49    150.71 o
   4  10   8     3620.77     3219.79    250.37 o
   5  10   8      551.85      839.63    236.51 o
   6  10   8     8562.59     8995.08    424.43 o
   7  10   8      196.01     -110.87    409.21 o
   8  10   8     1209.67     1767.64    487.73 o
  -2  11   8     6330.58     5588.90    691.25 o
  -1  11   8     2013.45     1648.72    458.93 o
   0  11   8     5732.12     5430.49    322.12 o
   1  11   8      403.10      297.16    199.59 o
   2  11   8      982.31     1188.04    230.16 o
   3  11   8      315.70      694.84    230.87 o
   4  11   8      342.33      189.55    322.85 o
   5  11   8      293.26      190.44    252.89 o
   6  11   8     1914.52     2185.69    466.87 o
   7  11   8       28.39     -305.74    463.16 o
   0  12   8     6305.06     7293.41    964.90 o
   1  12   8      336.70      314.28    213.74 o
   2  12   8     4850.47     4243.17    384.66 o
   3  12   8      343.21       97.56    195.87 o
   4  12   8     1267.91     1005.60    277.10 o
   5  12   8      508.32      672.52    346.32 o
  -1 -10   9     4597.13     2796.73    882.55 o
  -4  -9   9      216.63       13.59    512.14 o
  -3  -9   9     1118.07     1203.84    345.17 o
  -2  -9   9       10.44       77.50    330.81 o
  -1  -9   9     2656.86     2573.56    341.65 o
   0  -9   9     4701.97     4048.56    539.71 o
   1  -9   9     2898.24     2588.67    365.87 o
   2  -9   9     3866.30     4107.35    444.20 o
   3  -9   9      629.09      726.16    429.00 o
  -6  -8   9      187.45      283.76    625.56 o
  -5  -8   9      942.00     1213.63   1177.96 o
  -4  -8   9     1638.53      683.09    304.42 o
  -3  -8   9      268.01       87.03    428.24 o
  -2  -8   9     1695.37     1426.82    355.36 o
  -1  -8   9      712.52      686.89    268.08 o
   0  -8   9       18.19      101.64    157.50 o
   1  -8   9     4463.69     4044.88    318.98 o
   2  -8   9     3376.80     3320.12    400.20 o
   3  -8   9     3815.30     4097.73    395.02 o
   4  -8   9     3801.60     3613.17    416.62 o
  -7  -7   9     4199.64     3820.16    607.22 o
  -6  -7   9       34.05      158.16    328.04 o
  -5  -7   9     4689.66     4513.68    527.69 o
  -4  -7   9      356.16      333.09    398.41 o
  -3  -7   9     4444.70     4180.39    808.86 o
  -2  -7   9     2902.69     4252.24    406.52 o
  -1  -7   9      750.46      725.20    239.11 o
   0  -7   9     1431.58     1303.85    638.05 o
   1  -7   9       88.65      309.81    232.19 o
   2  -7   9     2122.15     2211.70    251.19 o
   3  -7   9     2430.82     2963.31    350.20 o
   4  -7   9     2550.30     2632.49    342.75 o
   5  -7   9     2433.08     2151.04    309.95 o
   6  -7   9     5163.96     3671.51    466.67 o
  -7  -6   9      257.13      -79.49    674.72 o
  -6  -6   9     1016.95      771.77    356.54 o
  -5  -6   9     8826.88     8103.18    629.97 o
  -4  -6   9      103.96      607.60    249.30 o
  -3  -6   9     6199.40     6548.91    369.68 o
  -2  -6   9     2673.19     2780.60    338.33 o
  -1  -6   9     7558.45     8278.43    484.93 o
   0  -6   9     2701.76     2787.40    201.52 o
   1  -6   9      162.65      -69.51    364.91 o
   2  -6   9      162.79     -239.57    254.53 o
   3  -6   9      540.97      277.79    190.66 o
   4  -6   9     4181.40     4246.00    319.05 o
   5  -6   9     5694.45     7169.51    413.84 o
   6  -6   9     3162.27     2940.56    334.59 o
  -8  -5   9      346.49      897.36    388.82 o
  -7  -5   9      572.78      189.00    268.46 o
  -6  -5   9     1674.61     1573.20    276.47 o
  -5  -5   9     1237.73     1219.33    703.94 o
  -4  -5   9       98.69      192.93    238.51 o
  -3  -5   9    13803.74    15041.87    515.65 o
  -2  -5   9      147.48       56.75    299.38 o
  -1  -5   9    10233.97    10737.21    333.50 o
   0  -5   9     5492.00     5913.65    401.29 o
   1  -5   9     5963.53     5892.39    237.97 o
   2  -5   9     2123.73     1952.16    200.07 o
   3  -5   9      275.80      464.35    162.72 o
   4  -5   9       86.15      453.66    203.41 o
   5  -5   9     3228.91     3314.22    311.52 o
   6  -5   9     2479.44     2714.44    335.30 o
   7  -5   9     5291.83     5632.56    482.36 o
  -8  -4   9      148.39       99.14    377.94 o
  -7  -4   9     3238.69     3090.75    377.09 o
  -6  -4   9      386.37      552.65    256.94 o
  -5  -4   9      238.93       63.47    207.34 o
  -4  -4   9      137.29        3.08    341.45 o
  -3  -4   9     4439.78     4914.57    290.85 o
  -2  -4   9       23.09      -84.66    143.67 o
  -1  -4   9    21747.95    22844.25    511.59 o
   0  -4   9      859.52     1122.53    126.76 o
   1  -4   9    16666.68    15987.79    574.19 o
   2  -4   9     6736.05     6856.11    249.34 o
   3  -4   9     4143.94     4144.62    193.81 o
   4  -4   9     2924.93     2874.46    198.75 o
   5  -4   9      142.04      664.45    195.20 o
   6  -4   9       47.12      230.86    230.86 o
   7  -4   9     2458.33     3057.90    412.79 o
   8  -4   9      410.39      672.51    346.31 o
  -8  -3   9      308.67     -153.46    385.75 o
  -7  -3   9     7431.92     6818.86    443.57 o
  -6  -3   9       39.91      132.85    237.14 o
  -5  -3   9    10371.40    10893.81    336.78 o
  -4  -3   9      790.42     1165.20    142.66 o
  -3  -3   9        5.99      295.35    162.63 o
  -2  -3   9      117.46      108.07    132.02 o
  -1  -3   9    12867.55    12979.52    458.51 o
   0  -3   9     1545.13     1431.51    138.06 o
   1  -3   9    18601.13    17641.24    623.57 o
   2  -3   9      396.06      311.91    132.94 o
   3  -3   9    12804.29    12417.97    315.45 o
   4  -3   9     2289.42     2480.14    172.87 o
   5  -3   9      895.98      909.17    248.41 o
   6  -3   9     1624.20     1408.33    256.65 o
   7  -3   9       65.47      116.92    283.73 o
   8  -3   9      103.32     -312.78    312.78 o
   9  -3   9     2521.85     2341.03    397.13 o
  -8  -2   9     3952.02     3946.92    480.69 o
  -7  -2   9     4655.41     4497.04    299.69 o
  -6  -2   9     2985.09     2350.99    296.84 o
  -5  -2   9    18660.89    19995.34    515.07 o
  -4  -2   9      490.57      422.53    113.56 o
  -3  -2   9     5886.74     6044.16    255.82 o
  -2  -2   9      915.63      848.50    152.27 o
  -1  -2   9        8.33      153.19    111.94 o
   0  -2   9      390.08      433.77    114.88 o
   1  -2   9    13615.93    12667.17    280.02 o
   2  -2   9        1.95        9.18    150.43 o
   3  -2   9     6112.21     6229.92    208.98 o
   4  -2   9    10834.46    11169.48    256.19 o
   5  -2   9     4149.82     3986.78    219.84 o
   6  -2   9     8460.40     8517.79    360.55 o
   7  -2   9      372.76      230.87    163.25 o
   8  -2   9     3728.36     3925.62    435.27 o
   9  -2   9      428.33      381.31    345.57 o
  -8  -1   9      700.82     1278.16    400.97 o
  -7  -1   9     3774.60     3519.29    326.66 o
  -6  -1   9     2538.67     3090.23    225.21 o
  -5  -1   9    10671.97    11323.20    329.78 o
  -4  -1   9      935.99     1159.99    175.80 o
  -3  -1   9    16621.22    17694.61    806.52 o
  -2  -1   9       74.19       42.84    141.49 o
  -1  -1   9     2963.54     2806.66    184.52 o
   0  -1   9      996.24     1005.28    110.31 o
   1  -1   9     1754.85     1758.66    122.25 o
   2  -1   9       94.11      137.71     84.70 o
   3  -1   9    15079.74    14734.92    311.31 o
   4  -1   9     2166.22     2009.73    289.15 o
   5  -1   9     9012.10     9138.60    301.43 o
   6  -1   9    14831.45    14865.18    960.15 o
   7  -1   9     3645.91     4043.90    219.07 o
   8  -1   9     7232.00     8103.37    416.99 o
   9  -1   9     1008.24      791.78    332.95 o
  -8   0   9      395.62     1374.09    417.96 o
  -7   0   9     1282.49     1550.92    348.17 o
  -6   0   9     3746.55     3886.19    347.36 o
  -5   0   9    10225.54    10824.13    977.98 o
  -4   0   9     4952.32     5026.45    216.53 o
  -3   0   9    17360.87    16194.13   1137.92 o
  -2   0   9      413.57      445.93    233.12 o
  -1   0   9    20082.36    20090.56    390.45 o
   0   0   9     2250.36     2383.09    250.46 o
   1   0   9     5339.79     5141.35    147.05 o
   2   0   9     2599.79     2645.56    265.77 o
   3   0   9     1325.03     1333.65    227.25 o
   4   0   9      669.67      731.08    117.32 o
   5   0   9     8253.77     8759.12    284.78 o
   6   0   9     5174.70     5497.34    369.92 o
   7   0   9     9007.20     9206.57    346.85 o
   8   0   9     6101.85     6685.10    327.12 o
   9   0   9     5052.22     4949.59    452.54 o
  10   0   9     5123.23     5170.70    553.90 o
  -8   1   9      112.45      653.81    361.93 o
  -7   1   9     1643.65     1766.56    281.60 o
  -6   1   9      841.17      850.97    162.04 o
  -5   1   9      376.84      385.25    152.10 o
  -4   1   9     9418.99     9255.71    256.81 o
  -3   1   9     4399.78     4414.67    206.11 o
  -2   1   9     1342.49     1465.15    119.06 o
  -1   1   9    27563.79    27128.61    499.29 o
   0   1   9      167.10       88.67    112.55 o
   1   1   9    39188.09    39058.03    607.37 o
   2   1   9     2711.17     2703.23    265.04 o
   3   1   9     7415.27     7623.19    423.12 o
   4   1   9      542.53      610.72    208.93 o
   5   1   9     2833.77     2935.84    170.53 o
   6   1   9       84.92      240.12    120.61 o
   7   1   9     3774.71     3575.52    452.11 o
   8   1   9     2392.03     2612.02    289.85 o
   9   1   9     6890.78     7412.35    686.94 o
  10   1   9     3272.47     4156.76    612.56 o
  -8   2   9     3385.69     3740.48    591.71 o
  -7   2   9     4004.45     4034.63    342.87 o
  -6   2   9      281.43      217.98    272.95 o
  -5   2   9     3639.07     3878.08    230.68 o
  -4   2   9     2171.18     2041.32    194.86 o
  -3   2   9      232.17      161.22     99.05 o
  -2   2   9     7568.11     7828.05    262.87 o
  -1   2   9     6813.58     6482.03    160.29 o
   0   2   9      705.84      685.78     99.45 o
   1   2   9    31513.85    31362.27    668.89 o
   2   2   9     1370.74     1408.02     76.97 o
   3   2   9    14807.88    14595.06    468.95 o
   4   2   9     1711.24     1616.77    152.01 o
   5   2   9      774.52      868.85    120.72 o
   6   2   9      848.97      926.17    250.28 o
   7   2   9     9289.47    10267.48    567.78 o
   8   2   9      511.11      324.96    213.30 o
   9   2   9     4782.83     4482.18    364.37 o
  10   2   9     2608.98     2653.32    476.12 o
  -8   3   9     1457.93     1708.84    806.74 o
  -7   3   9     4729.31     5215.82    766.73 o
  -6   3   9     1962.25     1943.46    247.54 o
  -5   3   9     6215.81     6221.51    635.16 o
  -4   3   9      203.13      -50.67    116.02 o
  -3   3   9     1297.83     1278.90    110.48 o
  -2   3   9      247.23      242.17     82.94 o
  -1   3   9     4163.29     3999.45    295.37 o
   0   3   9      248.94      278.29    191.03 o
   1   3   9    26442.85    26899.32    482.64 o
   2   3   9     1796.82     1837.46    129.67 o
   3   3   9    45274.80    45786.20    683.26 o
   4   3   9     1366.62     1385.59    160.93 o
   5   3   9    15490.68    15646.85    364.24 o
   6   3   9     4262.05     4193.36    268.80 o
   7   3   9      147.79      -13.63    463.96 o
   8   3   9     3223.10     4294.29    409.46 o
   9   3   9     1874.13     1103.22    355.00 o
  10   3   9      293.67      528.76    513.87 o
  -7   4   9     2074.40     3054.63    518.99 o
  -6   4   9     1079.15     1158.83    210.68 o
  -5   4   9     9954.59     9545.97    369.58 o
  -4   4   9     2272.13     2267.43    120.70 o
  -3   4   9    10795.64    10644.38    254.01 o
  -2   4   9      643.53      560.09    115.82 o
  -1   4   9      341.59      423.34     79.51 o
   0   4   9     1550.29     1555.83    115.39 o
   1   4   9     1043.76      818.69    234.67 o
   2   4   9     1527.13     1551.66     89.10 o
   3   4   9    25890.69    25916.02    544.01 o
   4   4   9       13.57      -11.07    132.93 o
   5   4   9    21567.30    21849.59    731.40 o
   6   4   9      540.86      192.92    269.36 o
   7   4   9     6138.85     5875.29    433.56 o
   8   4   9      616.81      875.41    233.73 o
   9   4   9        4.78      258.40    395.80 o
  10   4   9     1770.03     1041.29    694.69 o
  -7   5   9        9.76      346.76    442.59 o
  -6   5   9     2323.49     2335.61    367.93 o
  -5   5   9     6189.74     6533.10    338.61 o
  -4   5   9     8707.30     7708.63    949.82 o
  -3   5   9    17937.52    18089.36    747.80 o
  -2   5   9     8356.28     8331.82    200.34 o
  -1   5   9    21355.49    21407.14    510.76 o
   0   5   9      187.02      115.90     68.00 o
   1   5   9      326.60      239.11     67.79 o
   2   5   9     2478.75     2482.54    205.72 o
   3   5   9     3820.28     4007.84    157.00 o
   4   5   9      338.46      150.44    163.06 o
   5   5   9    16634.39    15729.02    892.63 o
   6   5   9      306.33      282.48    294.11 o
   7   5   9    11353.12    12016.82   1332.90 o
   8   5   9     5815.55     4727.61    441.35 o
   9   5   9     1461.79     1433.34    364.14 o
  10   5   9     1955.92     2370.62    491.82 o
  -7   6   9      684.47     -116.19    860.24 o
  -6   6   9      952.36      907.01    352.19 o
  -5   6   9       36.36      347.38    363.60 o
  -4   6   9     4188.40     4378.29    449.76 o
  -3   6   9    12116.48    11385.41   1024.70 o
  -2   6   9     7015.39     6781.66    202.22 o
  -1   6   9     9255.26     9092.59    191.66 o
   0   6   9      902.18      953.56     86.12 o
   1   6   9     6985.83     6950.74    175.70 o
   2   6   9     1503.82     1513.49    295.04 o
   3   6   9        6.45       10.14     84.01 o
   4   6   9     2914.35     2878.77    406.23 o
   5   6   9     3124.03     3111.92    274.75 o
   6   6   9       80.69     -251.44    424.11 o
   7   6   9    17572.68    18110.28    737.16 o
   8   6   9      971.96     1508.35    318.06 o
   9   6   9     8314.58     7215.06    665.13 o
  10   6   9     2049.80     1463.69    331.29 o
  -6   7   9       37.19     -474.81    503.41 o
  -5   7   9       84.26      -25.13    409.94 o
  -4   7   9     2088.96     1807.28    380.03 o
  -3   7   9     2284.08     2348.54    254.46 o
  -2   7   9     5042.77     4965.56    374.34 o
  -1   7   9    15476.16    14710.06    437.94 o
   0   7   9     2741.34     2922.04    140.12 o
   1   7   9     8391.61     8209.57    202.65 o
   2   7   9       37.62       87.54     88.53 o
   3   7   9     5826.12     6744.93    249.84 o
   4   7   9     5818.35     5998.05    343.90 o
   5   7   9      491.02      701.31    291.58 o
   6   7   9     1289.70     1266.82    229.31 o
   7   7   9     2093.49     2059.14    645.61 o
   8   7   9       45.47      116.61    258.55 o
   9   7   9     6288.69     5445.46    694.63 o
  10   7   9      896.92      903.42    617.83 o
  -5   8   9      915.55     1159.26    454.24 o
  -4   8   9       37.35     -371.77    614.00 o
  -3   8   9      906.02      890.16    323.51 o
  -2   8   9     1503.41     1256.69    413.83 o
  -1   8   9      783.13      839.13    201.48 o
   0   8   9     5710.26     5935.93    196.70 o
   1   8   9     7956.33     7980.72    289.58 o
   2   8   9     1042.13      981.25    112.19 o
   3   8   9    16798.83    21084.76    735.46 o
   4   8   9      505.03      691.88    219.90 o
   5   8   9     6828.52     6335.81    366.67 o
   6   8   9     2311.01     2463.92    224.20 o
   7   8   9     1808.60     2487.26    411.25 o
   8   8   9       95.18      131.07    370.45 o
   9   8   9     2402.29     2080.55    349.78 o
  -4   9   9     1546.02     1048.24    428.71 o
  -3   9   9     2125.56     1915.30    581.88 o
  -2   9   9      329.56      208.98    293.30 o
  -1   9   9      821.99      700.17    173.21 o
   0   9   9      880.15     1055.63    185.01 o
   1   9   9     2613.35     2566.59    166.20 o
   2   9   9     4826.35     4451.04    227.16 o
   3   9   9     6025.78     6539.27    250.16 o
   4   9   9      377.51      211.39    274.82 o
   5   9   9     7653.23     7676.91    404.81 o
   6   9   9       72.64      200.39    372.35 o
   7   9   9     2821.49     2911.25    316.33 o
   8   9   9      769.23      882.70    395.51 o
   9   9   9       73.39      470.56    513.87 o
  -3  10   9     3452.29     3608.56    431.24 o
  -2  10   9      404.92      461.61    265.58 o
  -1  10   9     2358.55     2736.14    382.23 o
   0  10   9      115.59      -16.91    198.46 o
   1  10   9       26.19      387.45    167.85 o
   2  10   9      164.22      271.41    299.00 o
   3  10   9     5621.22     5690.29    396.34 o
   4  10   9      903.69     1286.84    199.28 o
   5  10   9     8753.88     8889.38    407.93 o
   6  10   9       72.56       34.56    155.65 o
   7  10   9     5128.91     5206.95    517.63 o
   8  10   9      315.20      509.77    324.92 o
  -1  11   9     3958.31     3646.86    434.52 o
   0  11   9      136.69       17.13    183.94 o
   1  11   9     1096.06     1258.83    246.55 o
   2  11   9       72.84       17.13    218.20 o
   3  11   9      495.05      382.07    230.88 o
   4  11   9     3062.85     2958.44    293.61 o
   5  11   9     4950.25     5088.86    569.93 o
   6  11   9     2096.39     1455.49    343.72 o
   7  11   9     6219.84     6920.72   2182.90 o
   1  12   9     4259.61     3105.90    500.88 o
   2  12   9      606.65      842.35    327.70 o
   3  12   9     2440.32     2344.00    410.54 o
   4  12   9       68.66       65.53    344.79 o
   5  12   9      370.89      313.54    332.16 o
  -3  -9  10       30.78     -359.11    359.11 o
  -2  -9  10     5827.31     4531.07    414.11 o
  -1  -9  10       34.43     -179.14    319.44 o
   0  -9  10     4007.02     3536.56    580.61 o
   1  -9  10      269.00     -130.33    328.43 o
   2  -9  10     1021.37      527.35    294.96 o
  -5  -8  10      367.91       91.89    541.06 o
  -4  -8  10       91.57      250.58    635.60 o
  -3  -8  10      216.43      -72.75    468.80 o
  -2  -8  10     3112.74     3416.84    422.91 o
  -1  -8  10       45.70      303.06    349.49 o
   0  -8  10     6957.44     6314.04    419.84 o
   1  -8  10      957.23     2094.51    493.83 o
   2  -8  10     5830.56     6540.78    519.71 o
   3  -8  10     2481.91     2308.27    357.64 o
   4  -8  10     1361.28     1512.14    309.13 o
  -6  -7  10     8731.81     7664.43    674.54 o
  -5  -7  10        6.58      173.18    306.42 o
  -4  -7  10     3592.30     3553.39    407.89 o
  -3  -7  10      794.88      539.42    433.51 o
  -2  -7  10     1321.60     1793.42    291.20 o
  -1  -7  10      783.80      670.34    281.85 o
   0  -7  10     4504.29     4934.69    391.10 o
   1  -7  10      973.29     -106.43    324.92 o
   2  -7  10     6148.56     6992.91    649.56 o
   3  -7  10      519.93      529.54    361.22 o
   4  -7  10     7745.14     7783.32    453.54 o
   5  -7  10     2802.05     2922.40    360.64 o
  -7  -6  10     2783.51     2412.11    405.43 o
  -6  -6  10     1774.82     1830.44    514.82 o
  -5  -6  10      814.96      849.20    507.60 o
  -4  -6  10     6033.24     6377.09    485.66 o
  -3  -6  10       42.80      146.11    405.86 o
  -2  -6  10     4174.87     4491.30    523.33 o
  -1  -6  10     1042.05     1197.96    232.96 o
   0  -6  10      610.78      463.62    301.27 o
   1  -6  10      510.66      253.79    462.51 o
   2  -6  10     2558.01     2546.95    441.14 o
   3  -6  10      627.19     1327.24    358.62 o
   4  -6  10     4915.91     5012.28    345.93 o
   5  -6  10     5453.70     4985.05    417.53 o
   6  -6  10     3855.93     3848.73    366.69 o
  -7  -5  10      666.72      911.20    479.27 o
  -6  -5  10     2521.07     2024.01    544.30 o
  -5  -5  10     2064.36     2321.14    293.28 o
  -4  -5  10     3704.35     4067.49    559.41 o
  -3  -5  10       12.85       68.78    463.57 o
  -2  -5  10    11099.65    11244.08    520.24 o
  -1  -5  10     1807.54     2045.37    210.11 o
   0  -5  10     6407.45     6462.05    432.69 o
   1  -5  10     2672.46     2631.51    203.48 o
   2  -5  10       89.08      -22.62    215.22 o
   3  -5  10      344.21      343.19    172.02 o
   4  -5  10     6151.01     6363.10    714.87 o
   5  -5  10      364.54      315.03    233.11 o
   6  -5  10     8553.96     8510.17    498.40 o
   7  -5  10     3374.52     3816.28    459.80 o
  -8  -4  10     1413.44     1310.37    440.29 o
  -7  -4  10      155.10      816.76    587.21 o
  -6  -4  10       66.52      161.79    297.13 o
  -5  -4  10     2970.39     3380.72    344.60 o
  -4  -4  10     2476.96     1881.79    346.13 o
  -3  -4  10     1109.00      723.13    265.24 o
  -2  -4  10    13051.49    13468.89    401.46 o
  -1  -4  10       82.44      213.14    358.58 o
   0  -4  10    23289.18    24142.70    560.53 o
   1  -4  10     1978.58     1973.77    399.76 o
   2  -4  10    17690.98    17039.31    470.34 o
   3  -4  10      140.18      128.47    156.69 o
   4  -4  10      441.15      298.65    160.33 o
   5  -4  10      903.76      824.42    208.92 o
   6  -4  10     4119.56     3929.80    339.16 o
   7  -4  10      857.99     1285.57    331.45 o
   8  -4  10     5784.08     5975.90    515.95 o
  -8  -3  10     2861.00     2544.87    408.56 o
  -7  -3  10        6.12      179.64    282.55 o
  -6  -3  10     4134.88     4498.32    498.32 o
  -5  -3  10      891.29      567.89    233.14 o
  -4  -3  10      735.98      876.96    199.99 o
  -3  -3  10     4617.80     4513.88    486.56 o
  -2  -3  10     3755.44     4008.46    236.83 o
  -1  -3  10      561.43      913.03    227.78 o
   0  -3  10    23807.58    23842.90    528.92 o
   1  -3  10       79.72        1.53    149.31 o
   2  -3  10    12157.24    12168.60    342.66 o
   3  -3  10     1460.59     1475.39    281.62 o
   4  -3  10     3670.20     3905.71    658.99 o
   5  -3  10      151.52     -131.04    200.07 o
   6  -3  10     2004.63     2639.65    553.20 o
   7  -3  10      348.11      116.93    266.62 o
   8  -3  10     1247.47     1862.97    365.74 o
  -8  -2  10     3309.87     3577.90    536.18 o
  -7  -2  10     1825.41     1467.12    295.39 o
  -6  -2  10     7322.72     8107.75    446.87 o
  -5  -2  10      137.48      230.26    280.76 o
  -4  -2  10     6587.18     6947.42    284.25 o
  -3  -2  10      137.64      181.79    241.29 o
  -2  -2  10      436.05      375.07    163.73 o
  -1  -2  10     3886.68     3688.47    359.79 o
   0  -2  10     6554.73     7089.69    549.72 o
   1  -2  10       81.63      182.50    132.40 o
   2  -2  10    30189.16    30426.86    618.79 o
   3  -2  10      449.74      754.92    178.38 o
   4  -2  10    13815.03    13485.63    354.89 o
   5  -2  10     2122.75     2381.13    177.74 o
   6  -2  10     1567.06     1659.03    239.43 o
   7  -2  10      994.83      738.60    290.50 o
   8  -2  10     1908.44     2299.83    370.27 o
   9  -2  10      131.51      -65.53    311.29 o
  -8  -1  10      159.25     -121.11    377.94 o
  -7  -1  10     1643.37     1865.17    420.66 o
  -6  -1  10     7546.88     8632.48    459.90 o
  -5  -1  10     3808.32     3722.02    211.66 o
  -4  -1  10     6246.96     7220.51    294.69 o
  -3  -1  10     2316.91     2618.51    476.58 o
  -2  -1  10     2489.21     2514.45    588.43 o
  -1  -1  10      900.84      903.15    173.24 o
   0  -1  10     4211.34     3793.25    160.55 o
   1  -1  10     4237.61     4172.53    249.49 o
   2  -1  10    12930.81    12364.73    282.43 o
   3  -1  10       56.59      148.04    123.99 o
   4  -1  10    15372.25    14677.19    374.83 o
   5  -1  10      410.46      418.63    186.62 o
   6  -1  10    13361.24    13857.78   1083.70 o
   7  -1  10     3798.93     3720.61    318.28 o
   8  -1  10      322.90       83.41    298.64 o
   9  -1  10     3342.33     3866.97    431.49 o
  -8   0  10       23.55      190.02    319.97 o
  -7   0  10     2830.03     2201.56    375.27 o
  -6   0  10     2982.11     3376.49    240.84 o
  -5   0  10     8491.90     9012.67    462.02 o
  -4   0  10    24183.00    25420.87   1352.58 o
  -3   0  10     2580.75     2475.45    324.58 o
  -2   0  10    15514.99    15439.45    959.09 o
  -1   0  10      105.58      -65.85    143.36 o
   0   0  10     1260.50     1522.33    107.99 o
   1   0  10    13733.31    13231.14    608.30 o
   2   0  10     2323.25     2190.97    242.24 o
   3   0  10     5317.68     5597.29    184.38 o
   4   0  10    14772.51    14720.24    519.35 o
   5   0  10      172.34       76.66    136.46 o
   6   0  10    13548.75    13336.09    429.82 o
   7   0  10     1787.71     1845.02    199.40 o
   8   0  10     9246.58     9193.05    834.39 o
   9   0  10      985.58      943.72    284.53 o
  10   0  10       39.82      278.52    475.11 o
  -8   1  10      312.05       30.23    394.71 o
  -7   1  10     2040.89     2280.94    409.11 o
  -6   1  10       12.74      -42.63    546.97 o
  -5   1  10     6209.11     6199.46    312.92 o
  -4   1  10     8754.82     9111.25    268.69 o
  -3   1  10    13853.95    13987.34    366.04 o
  -2   1  10    16405.67    16276.49    461.73 o
  -1   1  10     4434.37     4625.58    439.35 o
   0   1  10    21367.01    20228.67    362.88 o
   1   1  10      314.55      355.99     75.87 o
   2   1  10     3835.77     4099.44    310.26 o
   3   1  10     6214.42     6567.51    478.44 o
   4   1  10      181.56      178.10    152.11 o
   5   1  10      100.33      110.36    141.49 o
   6   1  10     5993.83     6064.05    557.99 o
   7   1  10      594.24      362.47    215.25 o
   8   1  10     6908.47     8494.17    398.93 o
   9   1  10     3163.68     3304.29    384.53 o
  10   1  10     2432.42     2317.90    482.06 o
  -8   2  10     1874.98     1673.97    425.15 o
  -7   2  10      701.67      682.47    223.06 o
  -6   2  10      217.18      480.48    424.12 o
  -5   2  10     2618.88     2463.80    406.88 o
  -4   2  10      358.10      285.98    132.20 o
  -3   2  10      856.06      735.35    128.18 o
  -2   2  10     7549.48     7490.79    247.25 o
  -1   2  10    11067.34    10325.10    269.44 o
   0   2  10    15490.47    14124.23    237.69 o
   1   2  10     1026.59     1181.13    121.27 o
   2   2  10    11464.94    11293.13    292.24 o
   3   2  10      173.66       60.87     86.78 o
   4   2  10      388.05      292.04    122.48 o
   5   2  10      848.33      714.93    132.44 o
   6   2  10      625.68      756.71    275.58 o
   7   2  10      624.24      546.07    198.53 o
   8   2  10     9247.52    10036.04    418.52 o
   9   2  10     1302.93      920.62    589.97 o
  10   2  10     9145.79    10123.51   1008.77 o
  -7   3  10     2583.15     2630.70    321.14 o
  -6   3  10      923.23     1215.32    247.68 o
  -5   3  10      141.85      328.33    203.61 o
  -4   3  10     1564.33     1515.07    136.83 o
  -3   3  10     5823.31     5596.80    453.95 o
  -2   3  10      825.42      896.01    106.09 o
  -1   3  10     2348.32     2183.19    113.18 o
   0   3  10    17565.52    16701.98    342.98 o
   1   3  10     4116.10     4028.52    174.30 o
   2   3  10    36387.16    35290.16    657.19 o
   3   3  10       45.10      127.17     87.25 o
   4   3  10    15751.13    15615.78    754.33 o
   5   3  10     1403.48     1072.63    273.05 o
   6   3  10     1857.92     1762.91    163.81 o
   7   3  10      490.57      392.30    169.60 o
   8   3  10     2140.09     2383.86    278.75 o
   9   3  10      107.83      494.40    359.74 o
  10   3  10     7548.78     8067.49    900.28 o
  -7   4  10     4636.06     4778.63   1082.00 o
  -6   4  10     3086.76     3063.51    289.97 o
  -5   4  10     2693.13     3039.10    275.51 o
  -4   4  10     9157.31     8242.09    352.36 o
  -3   4  10      897.77      989.78    125.71 o
  -2   4  10     4458.63     4267.38    161.05 o
  -1   4  10     3181.14     3108.87    145.00 o
   0   4  10     3223.28     2934.55    253.86 o
   1   4  10     8906.35     8863.98    390.00 o
   2   4  10    22527.76    22026.19    463.21 o
   3   4  10     3940.38     3746.89    193.34 o
   4   4  10    27371.65    27958.35    889.78 o
   5   4  10      124.65      276.95     81.79 o
   6   4  10     3750.74     3853.80    364.37 o
   7   4  10     1563.46     1991.65    578.12 o
   8   4  10      702.88      403.91    327.32 o
   9   4  10      428.61      363.77    320.62 o
  10   4  10     2289.93     2566.45    544.63 o
  -7   5  10     7404.95     6632.09   1129.96 o
  -6   5  10      983.44     1280.94    409.66 o
  -5   5  10     7329.53     7751.08    424.47 o
  -4   5  10     8340.99     8355.88    365.70 o
  -3   5  10     2048.64     1444.31    328.59 o
  -2   5  10     7150.35     7009.60    183.62 o
  -1   5  10       32.82       79.30    109.47 o
   0   5  10     5836.21     5643.26    449.18 o
   1   5  10      165.03       81.98     71.94 o
   2   5  10     5483.93     5369.85    159.08 o
   3   5  10     3297.98     3234.98    160.19 o
   4   5  10    15173.44    14848.93    600.97 o
   5   5  10     1717.54     2262.98    284.03 o
   6   5  10    15075.71    15533.91    648.78 o
   7   5  10       62.75      275.88    227.42 o
   8   5  10      660.36      651.70    255.02 o
   9   5  10      660.26     1540.56    411.34 o
  10   5  10        1.11      437.66    414.24 o
  -6   6  10       73.37      -18.85    673.58 o
  -5   6  10     5225.80     5957.09   1023.32 o
  -4   6  10     1383.21     1352.68    435.05 o
  -3   6  10     7420.65     7088.64    599.90 o
  -2   6  10     6768.23     6580.03    199.41 o
  -1   6  10     5679.99     5672.73    185.32 o
   0   6  10     2570.77     2446.76    193.03 o
   1   6  10      357.47      485.64     86.11 o
   2   6  10       46.12       -9.59     79.34 o
   3   6  10      907.76      923.88    115.40 o
   4   6  10     9135.53     9516.95    507.85 o
   5   6  10     3086.13     3301.11    339.16 o
   6   6  10     8631.42     8802.54    453.09 o
   7   6  10      153.91      335.11    232.42 o
   8   6  10     3835.82     3943.52    391.22 o
   9   6  10     1841.39     2261.26    479.64 o
  10   6  10     1879.41     1449.63    483.70 o
  -6   7  10      274.27     -839.31    839.31 o
  -5   7  10      465.11      884.59    621.13 o
  -4   7  10      204.19      277.98    325.69 o
  -3   7  10    10830.95    10671.04    433.83 o
  -2   7  10     4791.27     5026.90    245.77 o
  -1   7  10     5902.78     5723.96    309.55 o
   0   7  10     8503.92     8920.84    210.88 o
   1   7  10     1318.48     1348.94    110.28 o
   2   7  10     9276.27    10062.29    242.93 o
   3   7  10      404.21      514.18    134.06 o
   4   7  10       15.70      284.26    275.80 o
   5   7  10     3438.26     3354.61    300.19 o
   6   7  10     6515.17     6360.89    479.14 o
   7   7  10     1342.84     1302.16    286.13 o
   8   7  10     8296.79     8964.70    662.28 o
   9   7  10      299.43       91.23    320.07 o
  -5   8  10       58.00      558.45    709.70 o
  -4   8  10       58.85     -310.04    428.67 o
  -3   8  10     5147.22     4828.36    423.35 o
  -2   8  10     2271.42     2264.41    198.12 o
  -1   8  10    15454.63    15988.62    445.96 o
   0   8  10     8505.34     8751.88    690.77 o
   1   8  10     9473.05     9352.04    264.96 o
   2   8  10     6172.65     7207.03    230.67 o
   3   8  10      544.28      426.71    112.47 o
   4   8  10     4795.64     5379.33    323.36 o
   5   8  10       99.22       78.58    247.80 o
   6   8  10       16.67      149.68    208.48 o
   7   8  10     2240.30     2393.16    332.41 o
   8   8  10     2596.42     3033.93    822.98 o
   9   8  10       99.75      721.28    424.94 o
  -4   9  10     1525.90     2151.34    907.32 o
  -3   9  10      276.96      356.48    329.94 o
  -2   9  10      126.81     -238.03    238.03 o
  -1   9  10     5585.17     5891.92    899.67 o
   0   9  10      167.63      299.10    421.51 o
   1   9  10     4823.32     5043.96    229.91 o
   2   9  10     3560.24     3772.93    286.97 o
   3   9  10     1503.47     2052.91    204.28 o
   4   9  10     4910.10     5665.15    319.50 o
   5   9  10       12.52     -239.79    239.79 o
   6   9  10     2021.90     1978.84    251.17 o
   7   9  10      117.61     -125.65    593.90 o
   8   9  10     1280.14     1630.13    384.24 o
  -3  10  10     2369.23     2159.92    561.03 o
  -2  10  10     1218.51      735.30    451.49 o
  -1  10  10      153.07      521.01    389.84 o
   0  10  10      254.15      402.01    234.87 o
   1  10  10     2989.00     3131.01    224.70 o
   2  10  10      685.42      380.08    199.23 o
   3  10  10     3397.08     3133.99    250.42 o
   4  10  10     6291.29     6478.24    356.49 o
   5  10  10      112.19      444.58    267.53 o
   6  10  10     7839.55     7990.67    699.74 o
   7  10  10       72.41     -155.59    312.19 o
   8  10  10     1496.96     1277.76    373.13 o
  -1  11  10     1101.57     1123.25    627.92 o
   0  11  10     2504.00     2292.74    505.17 o
   1  11  10     1063.78     1024.19    279.32 o
   2  11  10       55.94     -175.73    478.09 o
   3  11  10     2179.62     1955.76    352.41 o
   4  11  10     2576.40     3331.40    415.77 o
   5  11  10     1679.60     1415.96    319.61 o
   6  11  10     5462.21     5101.61    595.24 o
   7  11  10      251.30       56.02    332.78 o
   1  12  10     1422.03     1104.70    375.43 o
   2  12  10      737.06     1105.29    298.67 o
   3  12  10      830.10      576.49    480.41 o
   4  12  10        3.90        0.00    164.58 o
   5  12  10     1536.64     1087.59    456.64 o
  -2  -9  11        8.85      212.74    327.67 o
  -1  -9  11     4689.04     3892.55    576.95 o
   0  -9  11      402.58      395.46    545.90 o
  -4  -8  11      221.06     -379.06    379.06 o
  -3  -8  11     3152.64     2864.21    671.04 o
  -2  -8  11      576.29      331.36    470.33 o
  -1  -8  11    11139.09    10244.35    631.96 o
   0  -8  11       80.91       11.01    354.85 o
   1  -8  11     7489.77     6940.62    621.34 o
   2  -8  11      655.28      576.47    296.43 o
   3  -8  11     3538.99     3162.05    389.76 o
  -5  -7  11     2721.17     3095.78    587.31 o
  -4  -7  11       30.66     -354.17    651.23 o
  -3  -7  11       15.91       32.91    293.50 o
  -2  -7  11     3794.90     4641.10    437.35 o
  -1  -7  11     4287.42     4909.47    422.83 o
   0  -7  11      465.11      480.85    278.71 o
   1  -7  11     7374.72     8241.79    757.89 o
   2  -7  11       20.98      114.47    223.83 o
   3  -7  11     5916.68     5795.29    450.38 o
   4  -7  11      660.56      627.12    347.07 o
   5  -7  11     2797.23     1644.48    416.52 o
  -6  -6  11     2203.31     1636.38    376.98 o
  -5  -6  11     5266.08     4645.51    600.24 o
  -4  -6  11     1703.64     1940.54    463.92 o
  -3  -6  11     4154.61     3868.01    558.32 o
  -2  -6  11       85.29      -84.74    339.58 o
  -1  -6  11      411.34      164.21    328.67 o
   0  -6  11     1653.82     2199.73    299.71 o
   1  -6  11     2096.86     2391.49    470.89 o
   2  -6  11     1768.33     1724.22    261.87 o
   3  -6  11     5329.29     6173.69    562.57 o
   4  -6  11      312.44      315.02    264.38 o
   5  -6  11     3475.44     3053.29    397.96 o
   6  -6  11     1307.44      840.98    379.89 o
  -7  -5  11      214.76      524.99    461.96 o
  -6  -5  11     1783.12     1479.08    355.66 o
  -5  -5  11     2160.18     2449.95    656.77 o
  -4  -5  11     1318.12     2104.65   1041.03 o
  -3  -5  11     5298.02     6062.68    367.38 o
  -2  -5  11      233.03      -19.47    248.21 o
  -1  -5  11     1934.00     2009.33    182.60 o
   0  -5  11     1501.25     1542.58    189.00 o
   1  -5  11       34.32      275.37    239.42 o
   2  -5  11      997.35     1394.42    350.84 o
   3  -5  11     3809.68     3937.20    476.68 o
   4  -5  11       48.78       38.56    229.68 o
   5  -5  11     9025.52    10031.56    515.64 o
   6  -5  11     3051.61     3082.08    342.78 o
   7  -5  11     9017.45     8292.00    608.06 o
  -7  -4  11       55.15      205.54    303.84 o
  -6  -4  11     4075.55     3507.95    890.35 o
  -5  -4  11     5324.39     4686.41    533.50 o
  -4  -4  11     2861.72     3326.02    295.38 o
  -3  -4  11     8576.49     9073.82    379.26 o
  -2  -4  11     2223.59     2431.63    219.05 o
  -1  -4  11    23008.37    23437.36    691.41 o
   0  -4  11       20.04       53.18    168.00 o
   1  -4  11     1311.48     1168.85    186.04 o
   2  -4  11     3031.66     2886.27    209.06 o
   3  -4  11       67.77     -157.89    157.89 o
   4  -4  11      765.39      739.48    308.36 o
   5  -4  11     6360.74     6913.36    984.87 o
   6  -4  11       17.45        0.00    165.32 o
   7  -4  11     6280.38     5519.68    496.64 o
  -7  -3  11      741.50      504.04    429.01 o
  -6  -3  11     2070.58     1965.60    268.70 o
  -5  -3  11     1373.66     1591.79    340.51 o
  -4  -3  11     5539.78     5262.00    286.75 o
  -3  -3  11     1526.90     1694.49    251.42 o
  -2  -3  11     7632.15     8005.55    367.44 o
  -1  -3  11    12269.31    13111.07    407.97 o
   0  -3  11      889.60     4551.75   1925.54 o
   1  -3  11    20674.67    21414.73    490.23 o
   2  -3  11      975.80      457.17    176.06 o
   3  -3  11     4271.42     3925.87    408.21 o
   4  -3  11      667.47      846.02    251.00 o
   5  -3  11       68.55     -189.53    189.53 o
   6  -3  11      336.96      556.60    258.92 o
   7  -3  11     4860.64     5375.83    490.54 o
   8  -3  11      304.06      910.07    395.45 o
  -8  -2  11     4139.19     3913.84    638.00 o
  -7  -2  11     1649.12     1737.10    364.47 o
  -6  -2  11      936.37     1177.60    251.17 o
  -5  -2  11      677.14     1105.71    366.08 o
  -4  -2  11      545.50      459.86    214.50 o
  -3  -2  11      453.27      422.34    182.19 o
  -2  -2  11     1198.39     1329.08    314.74 o
  -1  -2  11     7011.22     7202.41    560.50 o
   0  -2  11     2157.49     5913.38    924.06 o
   1  -2  11    22178.46    22666.41    817.14 o
   2  -2  11     1005.69      535.81    248.80 o
   3  -2  11    13369.34    12680.90    362.26 o
   4  -2  11       59.00       95.46    160.04 o
   5  -2  11     1006.72      778.98    169.28 o
   6  -2  11     1230.33     1210.67    232.15 o
   7  -2  11     2285.01     2428.98    330.07 o
   8  -2  11      176.69      296.40    344.80 o
   9  -2  11     5899.56     6192.93    586.04 o
  -8  -1  11     4017.74     3491.94    514.27 o
  -7  -1  11     1557.18     1862.51    542.69 o
  -6  -1  11     4999.87     5280.13   1363.66 o
  -5  -1  11     5882.73     7065.97    895.34 o
  -4  -1  11       73.48      201.07    158.99 o
  -3  -1  11     1651.28     1303.91    199.75 o
  -2  -1  11      607.81      165.10    359.75 o
  -1  -1  11      193.61      -30.59    140.34 o
   0  -1  11     5542.74     5108.01    242.78 o
   1  -1  11    22179.49    22157.27    471.33 o
   2  -1  11     1525.45     1496.41    145.80 o
   3  -1  11    38652.87    38019.47    733.74 o
   4  -1  11     2319.71     2398.92    261.94 o
   5  -1  11    14833.08    14854.85    457.89 o
   6  -1  11     2249.67     1844.62    245.52 o
   7  -1  11     1211.02     1311.44    270.58 o
   8  -1  11      949.59      778.37    344.12 o
   9  -1  11      819.75      214.51    297.18 o
  -8   0  11     1294.78     1496.80    357.08 o
  -7   0  11       98.70      362.05    719.01 o
  -6   0  11     4575.92     5006.84    333.72 o
  -5   0  11     4389.00     4704.14    758.95 o
  -4   0  11     7218.59     7407.48    277.51 o
  -3   0  11     4344.29     4958.69    470.88 o
  -2   0  11       56.88      291.84    199.95 o
  -1   0  11     7297.36     7270.92    362.07 o
   0   0  11      942.63     1189.22    130.36 o
   1   0  11     1736.47     1513.11    114.91 o
   2   0  11     7493.03     7024.79    228.53 o
   3   0  11    10330.64    10057.80    275.29 o
   4   0  11     2498.98     2257.83    636.09 o
   5   0  11    18047.10    17801.89    447.05 o
   6   0  11     1138.84     1114.87    205.56 o
   7   0  11     3231.49     3031.34    522.07 o
   8   0  11     1599.18     1964.33    263.48 o
   9   0  11     1758.62     1953.31    431.34 o
  -8   1  11       23.41      -30.37    532.83 o
  -7   1  11      144.69      496.92    455.02 o
  -6   1  11     4415.83     4736.00    334.88 o
  -5   1  11     3276.55     3331.60    235.23 o
  -4   1  11     9328.83     9700.17    481.20 o
  -3   1  11    11267.85    11004.58    325.67 o
  -2   1  11    14233.94    13556.29    408.10 o
  -1   1  11     5606.04     5754.08    355.53 o
   0   1  11       68.70      -20.91     86.11 o
   1   1  11     3905.32     3638.65    192.40 o
   2   1  11      409.66      458.41    165.34 o
   3   1  11     3603.43     3598.66    175.56 o
   4   1  11     3986.65     4040.26    344.49 o
   5   1  11    10781.37    11279.80    673.50 o
   6   1  11      371.73      210.17    207.42 o
   7   1  11    11039.13    11018.76    354.02 o
   8   1  11      349.77      249.50    229.98 o
   9   1  11     2291.05     4450.27    823.30 o
  10   1  11     2512.20     2556.35    648.96 o
  -7   2  11     2186.19     1898.65    397.99 o
  -6   2  11      403.65      273.02    236.53 o
  -5   2  11       25.88      158.63    191.31 o
  -4   2  11    15293.29    13652.04   1439.55 o
  -3   2  11     2218.70     2177.47    189.65 o
  -2   2  11    17307.05    16862.56    396.10 o
  -1   2  11     6106.29     5788.09    372.38 o
   0   2  11     5773.46     5526.30    135.73 o
   1   2  11     5985.53     5804.25    229.62 o
   2   2  11     1512.02     1236.50    154.36 o
   3   2  11     1223.76     1224.04    135.59 o
   4   2  11     1840.38     1653.85    176.32 o
   5   2  11      819.33      631.28    375.79 o
   6   2  11     3775.04     3578.14    211.12 o
   7   2  11    15046.80    14578.69    537.56 o
   8   2  11       13.85     -189.25    189.25 o
   9   2  11     7060.26     7324.68    777.19 o
  10   2  11     1465.54     1783.33    574.33 o
  -7   3  11      262.61      178.64    262.15 o
  -6   3  11      731.65      660.09    380.60 o
  -5   3  11      198.51      225.24    371.99 o
  -4   3  11     2718.84     2692.60    212.88 o
  -3   3  11     3880.42     3413.18    523.73 o
  -2   3  11    10312.63    10430.30    304.06 o
  -1   3  11     7110.65     7134.49    240.36 o
   0   3  11    14351.41    14181.58    494.33 o
   1   3  11     8222.96     8062.53    301.09 o
   2   3  11       21.97       27.69    145.83 o
   3   3  11    10521.35    10178.48    280.39 o
   4   3  11     1499.49     1530.48    167.76 o
   5   3  11       90.37       18.20    108.03 o
   6   3  11     2531.57     2645.38    178.75 o
   7   3  11     1977.07     2000.08    198.56 o
   8   3  11      800.04      710.97    304.72 o
   9   3  11     8838.90    10166.96    664.97 o
  10   3  11      427.17      327.69    394.72 o
  -7   4  11       73.00     -271.08    319.53 o
  -6   4  11      882.90      739.49    248.44 o
  -5   4  11     1873.84     1849.99    224.25 o
  -4   4  11       13.08       14.31    179.36 o
  -3   4  11      390.27      430.32    122.75 o
  -2   4  11    10138.24     9961.47    271.82 o
  -1   4  11       82.41      -46.54    104.84 o
   0   4  11    15277.76    15059.03    434.48 o
   1   4  11    10174.98     9875.71    307.48 o
   2   4  11    12737.46    12253.62    374.47 o
   3   4  11    15924.39    15793.87    408.38 o
   4   4  11        2.91      174.93    182.82 o
   5   4  11    22441.81    22098.38    443.44 o
   6   4  11       81.27      133.76    105.81 o
   7   4  11      877.39      632.53    254.16 o
   8   4  11      997.44      952.95    620.10 o
   9   4  11     1352.98     1887.75    415.47 o
  10   4  11      118.34     -111.47    273.70 o
  -6   5  11     8980.42     9917.47    713.42 o
  -5   5  11      230.62      486.78    190.20 o
  -4   5  11     3834.63     3818.00    271.95 o
  -3   5  11     3747.90     3787.14    388.37 o
  -2   5  11     3322.30     3183.59    472.95 o
  -1   5  11      691.56      727.98    118.43 o
   0   5  11     5484.36     5509.53    230.51 o
   1   5  11      503.12      313.56    183.60 o
   2   5  11    10403.87    10578.17    347.80 o
   3   5  11     8893.36     8929.42    344.18 o
   4   5  11     9270.46     9119.20    277.37 o
   5   5  11     7303.53     7689.33    521.92 o
   6   5  11     2724.63     2155.11    504.15 o
   7   5  11     8543.08     9642.16    587.68 o
   8   5  11       78.71       31.79    238.78 o
   9   5  11      267.02      -97.77    395.82 o
  10   5  11      653.81        9.27    441.39 o
  -6   6  11     3660.09     4554.57    601.76 o
  -5   6  11      140.73     -634.21    849.34 o
  -4   6  11     7902.91     8043.19    343.21 o
  -3   6  11     3228.02     3188.12    663.32 o
  -2   6  11      723.51      614.21    123.30 o
  -1   6  11     3262.41     3073.74    215.41 o
   0   6  11      328.72      513.36    257.31 o
   1   6  11       72.09      214.50     84.88 o
   2   6  11     3821.82     3860.76    142.22 o
   3   6  11     6164.80     5847.83    356.25 o
   4   6  11     4950.63     4868.33    365.80 o
   5   6  11    12257.33    12791.54    586.29 o
   6   6  11      694.32      664.04    341.87 o
   7   6  11    10200.92     9492.06    567.49 o
   8   6  11       27.81      322.91    396.92 o
   9   6  11     2407.14     2967.46    484.69 o
  10   6  11      725.57     1592.38    757.46 o
  -5   7  11       28.35       43.46    368.87 o
  -4   7  11     4840.33     4836.33    979.23 o
  -3   7  11     2017.55     1990.60    275.30 o
  -2   7  11     5989.79     6193.96    455.70 o
  -1   7  11     7918.22     8126.37    279.58 o
   0   7  11     4653.68     4639.62    162.43 o
   1   7  11     2284.26     2220.37    131.42 o
   2   7  11      278.55      287.09    174.64 o
   3   7  11      101.22      102.90     91.97 o
   4   7  11     7187.35     7303.54    451.55 o
   5   7  11     5590.19     5865.32    469.41 o
   6   7  11     8750.52     9103.39    513.10 o
   7   7  11     5108.89     4632.65    477.03 o
   8   7  11     1141.04      840.90    403.33 o
   9   7  11     6491.04     6657.79    541.05 o
  -5   8  11      324.76     -411.09    806.55 o
  -4   8  11     3062.78     2968.82    643.84 o
  -3   8  11      537.69        6.82    289.64 o
  -2   8  11     6695.99     6963.59    863.36 o
  -1   8  11     1233.34     1028.73    156.32 o
   0   8  11     9277.15     9303.53    401.23 o
   1   8  11     9026.05     8940.51    267.06 o
   2   8  11     6532.47     6394.13    208.28 o
   3   8  11     1092.48     1573.17    167.61 o
   4   8  11      172.40      106.46    188.23 o
   5   8  11       50.62      144.86    190.97 o
   6   8  11     2511.90     2807.07    391.70 o
   7   8  11     1099.90      753.96    791.80 o
   8   8  11     2722.62     2307.29    352.23 o
   9   8  11     1836.35     2971.49    511.38 o
  -4   9  11        3.46      313.51    808.73 o
  -3   9  11     1873.87     1832.83    452.95 o
  -2   9  11     5407.89     5812.87    566.77 o
  -1   9  11      183.48      135.95    188.17 o
   0   9  11    12154.98    11869.96    457.84 o
   1   9  11      968.52      789.53    645.43 o
   2   9  11     8403.98     8704.39    311.00 o
   3   9  11     4247.94     5617.14    249.86 o
   4   9  11     1078.64     1344.03    382.87 o
   5   9  11      381.11      328.78    255.45 o
   6   9  11     1196.66     1117.04    387.72 o
   7   9  11        7.29      558.09    314.54 o
   8   9  11     2072.85     2081.57    411.99 o
  -3  10  11      196.34     -443.11    820.68 o
  -2  10  11      606.84      679.29    643.12 o
  -1  10  11      164.76      217.63    560.40 o
   0  10  11     3602.14     3779.54    312.19 o
   1  10  11      390.00      314.80    187.84 o
   2  10  11     6643.47     6168.71    363.01 o
   3  10  11     3977.03     4198.46    300.72 o
   4  10  11     4450.52     4237.39    417.83 o
   5  10  11     3936.23     4433.50    364.56 o
   6  10  11       14.51       95.81    226.64 o
   7  10  11      469.84      423.82    420.97 o
  -1  11  11      101.44      545.87    677.68 o
   0  11  11     1898.25     1716.44    432.47 o
   1  11  11       90.91      204.15    239.79 o
   2  11  11     5688.57     5900.34    396.25 o
   3  11  11      202.89      279.27    262.14 o
   4  11  11     3727.60     3168.99    419.60 o
   5  11  11     2943.77     3194.40    892.33 o
   6  11  11     3343.75     3044.60    498.68 o
   2  12  11      118.86      148.94    393.95 o
   3  12  11      283.87     -497.48    497.48 o
   4  12  11     2476.04     2122.70    626.60 o
  -3  -8  12     1242.55     1099.65    519.55 o
  -2  -8  12     2240.97     1928.40    350.94 o
  -1  -8  12      137.63       38.06    296.22 o
   0  -8  12     7022.59     7453.24   1568.79 o
   1  -8  12      271.64      346.30    377.58 o
   2  -8  12     2807.94     3189.87    449.31 o
  -4  -7  12      205.45      156.37    345.00 o
  -3  -7  12      619.53      534.12    266.74 o
  -2  -7  12     1036.14      696.44    322.40 o
  -1  -7  12     1803.90     1257.85    430.62 o
   0  -7  12     3759.89     3635.72    366.32 o
   1  -7  12     2396.70     2392.01    422.60 o
   2  -7  12     8104.54     9402.79    723.64 o
   3  -7  12      489.12      790.94    332.17 o
   4  -7  12      807.03      557.86    278.56 o
  -5  -6  12     3283.97     2741.55    577.91 o
  -4  -6  12     1254.46      691.88    544.89 o
  -3  -6  12      129.68      947.79    368.55 o
  -2  -6  12       78.33      459.91    320.02 o
  -1  -6  12      601.25      674.64    513.91 o
   0  -6  12     3125.74     3013.55   1027.69 o
   1  -6  12     1024.57     1901.22    397.80 o
   2  -6  12    11868.01    13088.42    623.12 o
   3  -6  12      294.52      807.29    314.28 o
   4  -6  12     6317.13     6273.77    468.31 o
   5  -6  12      341.95      261.40    361.20 o
  -6  -5  12     1887.23     2101.39   1161.43 o
  -5  -5  12     4273.76     3759.25    950.00 o
  -4  -5  12     1502.46     1484.03    438.77 o
  -3  -5  12     1724.98     1910.64    293.93 o
  -2  -5  12      220.72      148.08    323.21 o
  -1  -5  12      265.88      203.20    200.08 o
   0  -5  12     2351.44     2427.32    274.44 o
   1  -5  12     1763.10     1264.64    375.86 o
   2  -5  12     4228.72     4079.07    425.66 o
   3  -5  12      957.76      914.35    295.13 o
   4  -5  12    10608.53    10579.65    969.73 o
   5  -5  12      307.36      547.38    312.79 o
   6  -5  12     3900.29     3582.69    399.48 o
  -7  -4  12     1553.67     1292.29    448.16 o
  -6  -4  12      706.38     1086.20    267.68 o
  -5  -4  12     4806.53     4752.89    412.97 o
  -4  -4  12     4732.09     5612.89    438.80 o
  -3  -4  12     7007.17     7671.02    434.00 o
  -2  -4  12     3042.40     2936.17    265.59 o
  -1  -4  12       71.84      176.38    208.89 o
   0  -4  12      562.07      613.24    168.37 o
   1  -4  12      701.86      697.74    205.46 o
   2  -4  12      371.69      256.69    195.23 o
   3  -4  12     3400.53     2874.54    499.00 o
   4  -4  12     4323.85     3948.41    356.34 o
   5  -4  12      794.80      503.73    210.87 o
   6  -4  12     9483.19     9637.22    530.59 o
   7  -4  12      104.97      443.10    394.69 o
  -7  -3  12      168.31      851.52    782.69 o
  -6  -3  12       45.55      211.07    350.71 o
  -5  -3  12     3500.91     3560.76    361.71 o
  -4  -3  12      479.90      490.82    230.97 o
  -3  -3  12    13056.79    13673.12    551.22 o
  -2  -3  12     6852.12     6312.02    311.25 o
  -1  -3  12     8032.50     7724.84    293.82 o
   0  -3  12     4400.47     4180.10    227.98 o
   1  -3  12       58.80       80.03    144.38 o
   2  -3  12     7744.23     8062.62    366.38 o
   3  -3  12     3680.35     3754.39    294.54 o
   4  -3  12       60.53      318.70    201.31 o
   5  -3  12     1342.73     1289.74    263.91 o
   6  -3  12     3994.88     4765.63    878.06 o
   7  -3  12       83.81      381.29    346.29 o
   8  -3  12     6562.93     6175.95    504.84 o
  -7  -2  12      464.80      568.93    470.71 o
  -6  -2  12     1139.75     1270.16    353.32 o
  -5  -2  12      136.67      381.20    251.33 o
  -4  -2  12      131.21     -178.96    178.96 o
  -3  -2  12     3434.64     3713.18    352.23 o
  -2  -2  12     1631.78     1541.91    540.52 o
  -1  -2  12     9448.01     9376.65    334.69 o
   0  -2  12     7360.79     8071.37    278.67 o
   1  -2  12     1502.94     1585.65    194.54 o
   2  -2  12     6179.25     6016.91    283.26 o
   3  -2  12      537.34      534.23    197.65 o
   4  -2  12     2051.63     1868.74    230.16 o
   5  -2  12      701.21      582.12    181.37 o
   6  -2  12     1276.82     1335.50    258.94 o
   7  -2  12      100.57      245.75    262.14 o
   8  -2  12     8807.31     9369.51    672.24 o
  -7  -1  12     2822.25     3244.87    907.95 o
  -6  -1  12      381.22      498.70    287.48 o
  -5  -1  12      103.11       39.13    192.15 o
  -4  -1  12      180.54      236.45    224.16 o
  -3  -1  12      910.59      976.16    300.56 o
  -2  -1  12       72.11      -18.59    264.03 o
  -1  -1  12     8906.06     8319.24    414.04 o
   0  -1  12    17698.67    17624.71    412.69 o
   1  -1  12     7147.94     7006.77    450.81 o
   2  -1  12     9611.48     9589.71    321.96 o
   3  -1  12      133.24      120.51    181.54 o
   4  -1  12    11649.49    11811.16    417.06 o
   5  -1  12       31.12      175.16    180.34 o
   6  -1  12     1311.52     1235.65    246.63 o
   7  -1  12     1530.26     1979.74    290.91 o
   8  -1  12      750.31      641.28    364.21 o
   9  -1  12      372.46      245.02    313.54 o
  -7   0  12     4912.41     5118.71    563.76 o
  -6   0  12      147.47      208.75    394.95 o
  -5   0  12     1055.26     1187.77    339.29 o
  -4   0  12     6195.04     6562.51    265.81 o
  -3   0  12      503.90      520.87    399.95 o
  -2   0  12     3604.71     3347.28    265.52 o
  -1   0  12     2633.27     2390.09    244.61 o
   0   0  12      269.82      117.03    124.39 o
   1   0  12     6462.91     6403.66    858.59 o
   2   0  12    11311.51    10304.25    693.23 o
   3   0  12    23626.93    23576.13   1837.56 o
   4   0  12    16022.90    16802.35    521.01 o
   5   0  12     3266.07     3535.42    418.89 o
   6   0  12     8587.61     8799.29    538.86 o
   7   0  12      690.66      556.43    250.79 o
   8   0  12      221.16      334.81    203.11 o
   9   0  12      719.69      181.73    543.70 o
  -7   1  12     7240.21     6817.13    775.68 o
  -6   1  12       21.60      412.12    588.31 o
  -5   1  12    11011.09    11714.43    448.69 o
  -4   1  12      659.10      783.37    197.44 o
  -3   1  12     6749.89     6942.90    262.48 o
  -2   1  12     5758.40     5844.04    298.14 o
  -1   1  12     3553.04     3507.25    245.99 o
   0   1  12      714.75      670.44    118.77 o
   1   1  12     2118.75     2099.21    382.30 o
   2   1  12     3959.18     4050.23    225.56 o
   3   1  12     7660.04     7645.71    403.43 o
   4   1  12     6364.61     6542.38    290.45 o
   5   1  12     7533.82     7198.84    277.56 o
   6   1  12     8918.26     8901.75    394.45 o
   7   1  12       66.10      208.14    181.05 o
   8   1  12     2632.07     2393.18    256.59 o
   9   1  12      302.54     -411.84    510.89 o
  -7   2  12      210.11      -82.16    238.31 o
  -6   2  12     1042.69     1435.47    579.50 o
  -5   2  12     7287.47     8405.93    578.91 o
  -4   2  12      502.15      397.34    280.41 o
  -3   2  12     6034.09     6264.89    324.12 o
  -2   2  12     2449.99     2431.97    202.24 o
  -1   2  12    11428.17    10945.11    473.48 o
   0   2  12     8821.21     9014.54    430.94 o
   1   2  12        8.59       85.75    178.94 o
   2   2  12      325.53      185.88    249.50 o
   3   2  12     2497.72     2779.25    308.92 o
   4   2  12    10467.52    11144.77    403.82 o
   5   2  12    12162.92    12209.55    372.89 o
   6   2  12     8577.48     8300.09    388.51 o
   7   2  12     1754.12     2121.00    237.28 o
   8   2  12     9246.62     9850.91    701.15 o
   9   2  12       38.89      -34.08    375.81 o
  -7   3  12      711.29      411.13    577.96 o
  -6   3  12      311.39       52.25    644.94 o
  -5   3  12     1106.92      785.25    244.74 o
  -4   3  12       51.73      -56.24    288.57 o
  -3   3  12    17100.05    16531.25    647.94 o
  -2   3  12      290.59      214.54    134.14 o
  -1   3  12    14411.81    13592.27    347.61 o
   0   3  12     9613.54     8864.40    377.62 o
   1   3  12     8646.09     9054.40    365.32 o
   2   3  12     3550.40     3682.96    255.08 o
   3   3  12      332.27      354.71    174.12 o
   4   3  12     1745.51     1816.46    381.48 o
   5   3  12     4725.48     5251.61    336.69 o
   6   3  12     2016.03     2166.37    172.54 o
   7   3  12     7235.91     7255.34    338.98 o
   8   3  12     2512.86     2824.43    429.94 o
   9   3  12      216.65      576.10    560.03 o
  10   3  12     8798.74     8667.55    860.94 o
  -6   4  12      226.40      347.29    743.23 o
  -5   4  12       40.88      519.90    488.15 o
  -4   4  12      292.35      965.28    230.92 o
  -3   4  12     3465.64     3120.44    207.01 o
  -2   4  12      159.44      158.23    105.58 o
  -1   4  12    21037.91    20596.85    406.80 o
   0   4  12      484.03      448.86    158.31 o
   1   4  12    13639.14    13444.18    422.66 o
   2   4  12    12293.71    12132.71    570.06 o
   3   4  12     8927.76     8566.41    367.75 o
   4   4  12     4754.29     4744.49    523.52 o
   5   4  12       38.03      105.72    104.49 o
   6   4  12      987.09      786.74    118.70 o
   7   4  12     1899.09     1658.04    365.83 o
   8   4  12     1857.87     2621.64    376.94 o
   9   4  12     1657.69     1657.31    446.21 o
  10   4  12     3260.24     3056.76    576.78 o
  -6   5  12       71.35      280.67    668.74 o
  -5   5  12     5747.97     5762.94    426.52 o
  -4   5  12      516.14      461.13    198.22 o
  -3   5  12     1440.10     1284.33    265.95 o
  -2   5  12      469.82      316.36    142.42 o
  -1   5  12     6998.15     6962.33    258.55 o
   0   5  12      906.57      780.93    209.31 o
   1   5  12    18680.33    18753.64    488.42 o
   2   5  12     1556.69     1708.65    188.80 o
   3   5  12     5163.17     5172.23    994.22 o
   4   5  12     4843.41     5097.87    442.22 o
   5   5  12     2429.35     2293.07    157.61 o
   6   5  12     3867.65     3781.62    390.72 o
   7   5  12      387.41      364.78    357.44 o
   8   5  12      124.89      398.25    387.31 o
   9   5  12     1029.81     1431.34    326.05 o
  -6   6  12     1032.40      956.38    904.99 o
  -5   6  12     6688.44     7564.35    695.07 o
  -4   6  12      139.09      244.57    249.48 o
  -3   6  12     3859.12     3785.28    461.03 o
  -2   6  12      181.42       26.37    192.30 o
  -1   6  12       15.75       -7.07    323.57 o
   0   6  12      797.99      907.04    146.37 o
   1   6  12     6172.79     6164.53    207.65 o
   2   6  12       18.48      259.73    146.63 o
   3   6  12     4804.64     4986.75    170.69 o
   4   6  12     8260.84     8153.37    448.59 o
   5   6  12     3544.98     3836.89    385.19 o
   6   6  12     5549.51     5744.38    462.66 o
   7   6  12      408.78      395.84    362.32 o
   8   6  12     2472.94     3572.82    464.58 o
   9   6  12      165.25      121.03    425.71 o
  -5   7  12     2130.82     2512.73    481.09 o
  -4   7  12       17.70      808.19    513.46 o
  -3   7  12     5522.90     5425.58    345.05 o
  -2   7  12      163.92      149.69    179.36 o
  -1   7  12      662.06      869.74    570.16 o
   0   7  12     2077.47     1499.57    200.44 o
   1   7  12      384.88      501.22     99.07 o
   2   7  12      174.04      228.25     96.44 o
   3   7  12     8323.05     8799.39    255.13 o
   4   7  12      387.64      -25.34    422.65 o
   5   7  12     6624.02     6673.86    430.45 o
   6   7  12    11442.25    11824.26    658.57 o
   7   7  12     6398.18     6686.45    578.37 o
   8   7  12     4742.09     3616.57    585.20 o
   9   7  12      144.71       68.36    318.71 o
  -4   8  12     1824.91     2703.32    417.48 o
  -3   8  12     9298.21    10347.92    728.99 o
  -2   8  12      682.67      764.12    258.82 o
  -1   8  12    15360.32    15733.67    555.11 o
   0   8  12      689.43      375.59    185.28 o
   1   8  12     2452.02     2659.61    234.37 o
   2   8  12     3164.33     3933.83    368.92 o
   3   8  12      518.70      445.30    223.28 o
   4   8  12       50.14      -90.29    155.36 o
   5   8  12     5297.83     5361.87    307.11 o
   6   8  12      161.35      305.97    245.39 o
   7   8  12     7988.55     7789.33    633.86 o
   8   8  12     6105.77     5963.39    511.30 o
   9   8  12     2467.08     1793.06    654.54 o
  -3   9  12     1511.29     1615.45    434.67 o
  -2   9  12      334.14      167.28    364.15 o
  -1   9  12     4494.96     4432.40    343.28 o
   0   9  12       95.46     -201.81    201.81 o
   1   9  12    11624.89    11433.21    492.64 o
   2   9  12      228.27      329.85    209.91 o
   3   9  12     2432.80     2946.27    247.05 o
   4   9  12      385.25      209.68    282.26 o
   5   9  12      576.21     1025.38    297.52 o
   6   9  12      297.83       78.64    387.26 o
   7   9  12     1685.70     1560.28    339.20 o
   8   9  12     1307.66     1342.00    486.24 o
  -2  10  12       85.73      941.30    795.34 o
  -1  10  12     2960.73     3236.37    453.81 o
   0  10  12      158.62      599.08    227.95 o
   1  10  12     9941.97    10819.41    474.14 o
   2  10  12       32.38     -111.86    255.79 o
   3  10  12     4810.09     5547.53    426.04 o
   4  10  12      362.50      247.91    478.50 o
   5  10  12      124.83      303.74    241.82 o
   6  10  12      361.24      475.74    319.35 o
   7  10  12     2487.24     2507.78    881.05 o
   0  11  12      600.50      854.99    348.97 o
   1  11  12     4154.85     3633.31    643.98 o
   2  11  12      445.01      363.93    468.83 o
   3  11  12    11218.41    12306.12   1500.09 o
   4  11  12      363.64      164.59    313.54 o
   5  11  12     3361.50     3064.34    412.11 o
   6  11  12     1517.11     1969.07    385.76 o
  -1  -8  13     3243.09     2119.45    430.99 o
   0  -8  13      460.38      712.84    443.50 o
  -3  -7  13       37.46     -386.73    402.46 o
  -2  -7  13     2969.94     3063.76    387.05 o
  -1  -7  13     2826.78     2971.45    368.99 o
   0  -7  13     3388.25     2810.71   1019.11 o
   1  -7  13     3024.56     3287.24    413.28 o
   2  -7  13      479.03      296.42    379.83 o
   3  -7  13     1181.83      925.13    414.15 o
  -5  -6  13     1114.40     1580.83    504.28 o
  -4  -6  13       17.09      210.15    516.21 o
  -3  -6  13      415.68     1367.90    516.06 o
  -2  -6  13      843.21      918.40    285.98 o
  -1  -6  13      603.72      678.23    347.82 o
   0  -6  13     2711.87     2709.52    692.24 o
   1  -6  13     1777.92     2179.06    671.24 o
   2  -6  13     3513.68     2690.43    532.13 o
   3  -6  13     4053.56     4589.13    470.32 o
   4  -6  13      289.50        0.00    164.59 o
   5  -6  13      632.79      658.39    342.60 o
  -5  -5  13      851.46     1294.00    564.87 o
  -4  -5  13     1312.32     1647.11    504.39 o
  -3  -5  13     1745.55     1693.38    523.35 o
  -2  -5  13       38.69      -60.97    273.23 o
  -1  -5  13      323.90      512.19    243.95 o
   0  -5  13     1363.59     1208.12    292.68 o
   1  -5  13     5190.84     5036.20   1125.51 o
   2  -5  13     6447.37     7350.06   1217.94 o
   3  -5  13     5798.05     5935.10    390.44 o
   4  -5  13     2643.89     2698.86    360.64 o
   5  -5  13     5363.42     5216.63    445.84 o
   6  -5  13      111.85      327.67    376.08 o
  -6  -4  13     6780.31     6010.03    490.11 o
  -5  -4  13       75.04      242.03    264.76 o
  -4  -4  13     5320.50     4952.66    364.99 o
  -3  -4  13     1870.53     1798.17    271.37 o
  -2  -4  13     2637.25     2693.46    363.31 o
  -1  -4  13     1501.85     2108.57    264.79 o
   0  -4  13     1192.34     1377.50    589.23 o
   1  -4  13       59.38      -66.72    297.88 o
   2  -4  13     9505.05     9381.07    615.09 o
   3  -4  13     5277.99     6799.07    461.56 o
   4  -4  13     7295.33     7696.02    379.57 o
   5  -4  13     3155.82     3015.91    353.23 o
   6  -4  13      901.36      791.76    376.14 o
   7  -4  13     3208.29     3261.66    513.43 o
  -6  -3  13     2819.96     3072.61    351.97 o
  -5  -3  13       24.10      494.99    455.01 o
  -4  -3  13    14297.21    13990.77   1573.28 o
  -3  -3  13      522.80      559.79    262.25 o
  -2  -3  13     7725.35     8082.24    416.18 o
  -1  -3  13     1827.82     2102.70    288.71 o
   0  -3  13     4020.22     4047.96    433.88 o
   1  -3  13      456.93      502.90    532.89 o
   2  -3  13      244.60      622.71    235.58 o
   3  -3  13      461.06      409.81    389.89 o
   4  -3  13     3479.76     3454.38    305.43 o
   5  -3  13     3245.63     3230.00    313.13 o
   6  -3  13     2016.00     2083.84    434.35 o
   7  -3  13     3530.99     3267.93    514.22 o
  -7  -2  13      547.07      929.29    510.34 o
  -6  -2  13       88.38      -37.59    153.38 o
  -5  -2  13       92.48       60.05    315.48 o
  -4  -2  13     7956.59     8651.42    385.36 o
  -3  -2  13      234.48      -40.11    296.38 o
  -2  -2  13    14710.77    15296.75    536.83 o
  -1  -2  13       92.06      -73.14    190.64 o
   0  -2  13     7021.09     8045.57    333.49 o
   1  -2  13      195.19      121.80    273.32 o
   2  -2  13      193.67      564.20    198.23 o
   3  -2  13      421.52      615.09    250.04 o
   4  -2  13      696.36      899.25    226.43 o
   5  -2  13      934.13      557.52    346.73 o
   6  -2  13     4220.25     4438.75    382.03 o
   7  -2  13     2030.08     2261.89    440.31 o
   8  -2  13      868.34     1105.32    358.26 o
  -7  -1  13       99.93      209.83    361.55 o
  -6  -1  13     1053.14      409.24    418.03 o
  -5  -1  13      244.73      821.75    241.66 o
  -4  -1  13      661.14     1092.73    223.29 o
  -3  -1  13       64.57     -150.82    207.37 o
  -2  -1  13    10592.84    11259.27    888.03 o
  -1  -1  13       61.62      -66.55    235.96 o
   0  -1  13     7946.13     8945.11   1560.41 o
   1  -1  13     3138.45     3941.45    298.90 o
   2  -1  13     7885.55     8015.77    333.13 o
   3  -1  13     7754.67     7794.50    613.10 o
   4  -1  13        6.00      136.68    182.08 o
   5  -1  13     1316.60     1764.74    289.70 o
   6  -1  13      764.61      735.60    661.40 o
   7  -1  13     1590.64     1555.07    323.70 o
   8  -1  13     3412.25     4327.59    456.08 o
  -7   0  13      346.09      382.21    333.16 o
  -6   0  13     3506.03     3988.79    579.82 o
  -5   0  13      107.99     -121.57    521.67 o
  -4   0  13      791.17      614.93    357.89 o
  -3   0  13     1297.79     1562.65    278.61 o
  -2   0  13     4778.10     4953.63    353.40 o
  -1   0  13       84.26      337.73    283.17 o
   0   0  13    14169.34    13931.07    409.57 o
   1   0  13      265.05      650.44    160.51 o
   2   0  13     8867.70     8774.81    648.12 o
   3   0  13    10031.28     9872.95    987.38 o
   4   0  13     2388.96     2554.47    353.22 o
   5   0  13     7790.58     7911.32    413.41 o
   6   0  13       77.57       73.43    238.28 o
   7   0  13      528.57      278.10    256.78 o
   8   0  13      530.17      486.79    203.75 o
   9   0  13      522.59     1200.57    640.50 o
  -7   1  13     2871.59     2316.79    423.90 o
  -6   1  13     6653.34     7231.51    548.36 o
  -5   1  13       11.58     -171.31    198.09 o
  -4   1  13     7626.77     8164.89    817.38 o
  -3   1  13     1220.21     1139.57    220.87 o
  -2   1  13     1752.21     1396.17    237.87 o
  -1   1  13     1642.92     1628.38    508.87 o
   0   1  13     2835.14     2901.60    547.45 o
   1   1  13      110.16      161.21    142.98 o
   2   1  13     5380.58     4634.71    228.48 o
   3   1  13     2395.18     2676.78    314.32 o
   4   1  13    12846.92    14029.40   1810.67 o
   5   1  13     7387.98     7585.00    325.27 o
   6   1  13     4338.05     4809.61    300.22 o
   7   1  13     2759.71     2481.10    257.97 o
   8   1  13      852.10      879.30    275.80 o
   9   1  13      228.96      776.00    607.69 o
  -7   2  13     2863.44     2493.11    448.53 o
  -6   2  13     1696.78     2270.80    281.03 o
  -5   2  13     1391.58     1252.73    339.69 o
  -4   2  13     6259.64     6586.82    630.99 o
  -3   2  13      109.35       72.84    215.22 o
  -2   2  13     8711.03     8438.88    323.30 o
  -1   2  13      663.51      658.19    104.83 o
   0   2  13     1047.55     1218.29    341.92 o
   1   2  13      968.11     1055.37    230.68 o
   2   2  13     2879.83     2772.47    295.91 o
   3   2  13       55.73       -1.57    180.11 o
   4   2  13     5380.10     5532.75    273.05 o
   5   2  13     5963.96     5914.21    403.54 o
   6   2  13     7602.27     7209.69    360.41 o
   7   2  13     5370.79     5641.35    363.08 o
   8   2  13      442.71     1056.30    490.43 o
   9   2  13     2468.71     2735.00    455.85 o
  -6   3  13     1363.79     1297.02    230.14 o
  -5   3  13     1697.47     2435.04    595.24 o
  -4   3  13     1984.20     2238.96    250.66 o
  -3   3  13       74.59       62.56    174.93 o
  -2   3  13    12927.19    12671.26    338.92 o
  -1   3  13     1585.69     1506.72    117.99 o
   0   3  13     5529.45     4697.33    243.61 o
   1   3  13     1452.33     1454.89    266.35 o
   2   3  13      275.99      103.58    659.10 o
   3   3  13      186.98     -146.32    212.91 o
   4   3  13    18578.80    18710.78    786.52 o
   5   3  13     1337.99     1356.39    164.54 o
   6   3  13    12371.85    12448.56    462.45 o
   7   3  13     6110.28     5741.15    468.89 o
   8   3  13     7896.57     7761.54    573.48 o
   9   3  13     3528.25     2512.53    506.50 o
  -6   4  13       25.37      181.20    336.60 o
  -5   4  13     1089.36     1862.60    629.79 o
  -4   4  13     2699.17     2961.67    462.75 o
  -3   4  13     1453.63     1152.27    190.21 o
  -2   4  13    10280.73    10439.37    348.62 o
  -1   4  13      112.34       57.99     94.78 o
   0   4  13    27380.97    27433.70   2126.34 o
   1   4  13      919.79     1006.34    202.14 o
   2   4  13     6153.86     6164.82    279.06 o
   3   4  13      177.81      265.58    422.63 o
   4   4  13      195.00      166.35    189.91 o
   5   4  13     1217.74     1133.87    400.03 o
   6   4  13     5236.98     5016.06    249.72 o
   7   4  13      194.75       23.72    360.58 o
   8   4  13     3685.96     3857.53    394.55 o
   9   4  13     1525.09     1056.74    477.76 o
  -6   5  13     2832.10     1037.96    661.67 o
  -5   5  13      362.66      711.83    306.46 o
  -4   5  13        8.77      160.37    275.20 o
  -3   5  13      937.24      860.75    718.42 o
  -2   5  13     1757.01     1943.03    220.05 o
  -1   5  13     1241.77     1487.52    229.38 o
   0   5  13    16873.64    16106.51    425.22 o
   1   5  13      405.47      640.56    194.07 o
   2   5  13     9049.30     8268.88    482.34 o
   3   5  13      110.11      234.91    182.16 o
   4   5  13     1984.42     1740.48    237.93 o
   5   5  13      386.01      261.34     90.36 o
   6   5  13     1673.67     1278.19    683.17 o
   7   5  13      212.47      664.24    367.90 o
   8   5  13     2170.21     1732.07    441.31 o
   9   5  13     1451.22      996.76    348.62 o
  -5   6  13      747.49     1333.35    478.17 o
  -4   6  13     2530.76     3048.29    298.65 o
  -3   6  13       83.67      507.92    198.15 o
  -2   6  13      529.05      909.01    219.51 o
  -1   6  13     1770.86     1751.05    292.80 o
   0   6  13     4715.10     4666.05    264.70 o
   1   6  13      144.09       10.48    128.39 o
   2   6  13    15647.47    15003.75    613.30 o
   3   6  13      213.62      130.38    142.77 o
   4   6  13    10922.71    10578.16    470.96 o
   5   6  13     7793.47     8075.39    540.10 o
   6   6  13     1369.15     2036.79    445.10 o
   7   6  13     2023.42     2375.43    771.12 o
   8   6  13     1040.26      957.31    461.99 o
   9   6  13      597.05      108.33    413.99 o
  -5   7  13     1612.27      313.62    841.03 o
  -4   7  13     3588.17     3641.28    515.13 o
  -3   7  13      331.96      546.37    209.43 o
  -2   7  13     1201.31     1226.09    224.52 o
  -1   7  13      138.82      295.88    229.63 o
   0   7  13     1291.84     1418.88    347.14 o
   1   7  13     3101.24     3244.69    190.20 o
   2   7  13     6658.69     6563.62    236.30 o
   3   7  13      505.11      197.24    356.01 o
   4   7  13    13635.01    14241.72    535.56 o
   5   7  13      192.19      191.51    382.42 o
   6   7  13     8159.72     8267.28    537.84 o
   7   7  13     3520.14     4186.63    505.89 o
   8   7  13      784.65      923.38    340.22 o
   9   7  13      974.55     1427.74    372.01 o
  -4   8  13     6402.37     6339.07   1043.21 o
  -3   8  13     1649.91      943.92    493.38 o
  -2   8  13     2006.10     2378.10    240.37 o
  -1   8  13       23.58     -336.83    854.16 o
   0   8  13     1708.41     1423.18    369.89 o
   1   8  13     4400.08     4407.54    254.56 o
   2   8  13     1181.45      889.27    220.85 o
   3   8  13     1099.46     1250.54    257.98 o
   4   8  13     2897.25     3161.00    253.31 o
   5   8  13      215.76      268.39    530.62 o
   6   8  13     7708.94     8960.24    530.12 o
   7   8  13     1520.53     1669.37    447.32 o
   8   8  13     4526.23     5034.02    500.15 o
  -3   9  13     3011.08     1762.30    873.32 o
  -2   9  13     5430.85     4321.95    521.34 o
  -1   9  13     1513.75     1669.25    338.20 o
   0   9  13     6290.51     6877.29    415.71 o
   1   9  13       59.80      262.99    268.46 o
   2   9  13     1775.81     1890.27    310.19 o
   3   9  13     1500.06     1638.58    510.66 o
   4   9  13      115.28      117.71    242.44 o
   5   9  13       79.84      206.80    686.99 o
   6   9  13     3647.62     3771.65    583.19 o
   7   9  13       33.32      -51.82    152.86 o
   8   9  13     3893.76     3110.66    564.78 o
  -2  10  13     1853.99     2849.52    904.40 o
  -1  10  13     1400.44      755.90    383.20 o
   0  10  13     2344.09     2702.70    301.34 o
   1  10  13       54.05      281.77    329.16 o
   2  10  13     4145.78     4293.29    669.35 o
   3  10  13      199.95      347.47    232.86 o
   4  10  13      100.70      -82.39    243.15 o
   5  10  13      740.64      828.03    257.23 o
   6  10  13      236.50     -180.70    341.11 o
   7  10  13      396.35      -30.38    493.40 o
   0  11  13     6052.40     5602.62    711.33 o
   1  11  13     1193.37     1307.68    685.28 o
   2  11  13     8095.53     6987.94    468.00 o
   3  11  13      262.16      391.74    305.71 o
   4  11  13     3675.29     4563.28    450.89 o
   5  11  13      183.23     -346.29    558.54 o
  -2  -7  14      145.41      258.24    347.66 o
  -1  -7  14     4521.30     3466.17    629.49 o
   0  -7  14      818.50      696.90    355.28 o
   1  -7  14     1765.27     1941.07    446.21 o
   2  -7  14     3371.37     3189.49    536.55 o
  -4  -6  14      449.15     -101.32    659.11 o
  -3  -6  14     3594.59     3437.42    522.05 o
  -2  -6  14        7.88      362.94    320.30 o
  -1  -6  14     4321.75     3964.81    718.56 o
   0  -6  14      816.62      338.88    297.07 o
   1  -6  14     4326.47     4607.90    471.70 o
   2  -6  14     2179.89     1407.72    372.22 o
   3  -6  14      301.74      -65.54    378.33 o
   4  -6  14     1358.45      493.12    313.60 o
  -5  -5  14      147.81      -42.61    418.90 o
  -4  -5  14      655.30      597.17    375.81 o
  -3  -5  14      468.55      723.12    366.80 o
  -2  -5  14      204.53      275.56    385.46 o
  -1  -5  14     8192.84     9058.44    493.39 o
   0  -5  14      609.98      107.43    338.14 o
   1  -5  14     7061.98     7167.09    491.58 o
   2  -5  14     5806.44     5510.15    444.23 o
   3  -5  14     4222.58     5429.92    924.28 o
   4  -5  14     3191.17     3601.57    462.77 o
   5  -5  14      413.95       17.13    383.55 o
  -5  -4  14     3443.76     3500.78   1351.11 o
  -4  -4  14     1089.22      922.04    312.14 o
  -3  -4  14     1068.35     1152.81    365.98 o
  -2  -4  14     3239.56     3151.37    260.45 o
  -1  -4  14      109.37      -10.66    259.71 o
   0  -4  14      203.78      -66.31    238.52 o
   1  -4  14     6089.87     6658.90    384.93 o
   2  -4  14        4.01     -269.81    269.81 o
   3  -4  14    11099.51    12285.46    874.67 o
   4  -4  14     3557.92     4103.42    340.14 o
   5  -4  14     5993.53     6602.89    522.71 o
   6  -4  14     3550.55     2651.58    383.80 o
  -6  -3  14      745.91     1208.78    428.49 o
  -5  -3  14     4007.68     3148.81    352.06 o
  -4  -3  14       19.55     -283.64    313.51 o
  -3  -3  14     8714.41     9087.45    481.65 o
  -2  -3  14     1248.44     1993.00    327.36 o
  -1  -3  14     3561.14     3646.82    306.30 o
   0  -3  14      231.28      302.47    237.76 o
   1  -3  14       87.89       22.77    178.67 o
   2  -3  14      205.72      150.97    695.95 o
   3  -3  14     7950.07     8528.51    492.88 o
   4  -3  14     1262.33     2007.29    345.64 o
   5  -3  14     7215.11     6597.59    418.92 o
   6  -3  14     1701.89     1954.04    363.54 o
   7  -3  14     1990.48     1553.32    465.62 o
  -6  -2  14     2525.47     2486.52    395.24 o
  -5  -2  14     3032.74     2218.10    686.69 o
  -4  -2  14      734.56      831.24    266.22 o
  -3  -2  14    10664.70    10212.71    500.07 o
  -2  -2  14      277.95       55.83    269.60 o
  -1  -2  14    10504.26    10856.99    425.27 o
   0  -2  14     3239.69     3171.98    274.99 o
   1  -2  14     1173.42     1011.66    348.25 o
   2  -2  14      107.53       70.98    512.73 o
   3  -2  14     4685.68     5205.71    698.99 o
   4  -2  14       23.56      -30.12    215.14 o
   5  -2  14     6597.34     6976.27   1236.63 o
   6  -2  14     2516.03     2598.80    742.51 o
   7  -2  14     3767.23     3493.19    501.58 o
  -6  -1  14       77.40      392.61    852.31 o
  -5  -1  14     1186.87      902.99    545.63 o
  -4  -1  14     1720.41     1971.86    252.96 o
  -3  -1  14     6113.23     6493.28    433.40 o
  -2  -1  14      184.67      219.16    242.93 o
  -1  -1  14    17683.23    19040.88    548.11 o
   0  -1  14      133.46      400.62    340.71 o
   1  -1  14     7374.98     7836.71    475.34 o
   2  -1  14     1687.90     1566.17    241.76 o
   3  -1  14       88.19      272.83    199.76 o
   4  -1  14      257.42      612.17    205.27 o
   5  -1  14     4425.76     4771.78    443.95 o
   6  -1  14      222.14      211.20    234.64 o
   7  -1  14     4822.93     5241.35    405.39 o
   8  -1  14     1588.65     1463.80    432.06 o
  -6   0  14       40.83     -124.98    410.01 o
  -5   0  14      171.10       -5.48    149.61 o
  -4   0  14      789.94      794.81    218.17 o
  -3   0  14     6419.92     6701.29    320.63 o
  -2   0  14     2739.57     3070.43    374.77 o
  -1   0  14    13896.42    15265.90    806.98 o
   0   0  14      115.87      456.61    891.79 o
   1   0  14    19129.65    20210.64    535.41 o
   2   0  14       54.05      -74.70    171.21 o
   3   0  14    15670.58    14725.31    558.32 o
   4   0  14     2644.09     2396.43    430.29 o
   5   0  14      116.04      266.59    222.07 o
   6   0  14     1379.56     1271.95    242.58 o
   7   0  14     1134.71     1170.84    280.45 o
   8   0  14       24.34     -364.15    364.15 o
  -6   1  14     1364.41      788.30    445.51 o
  -5   1  14     4758.87     4941.81    386.91 o
  -4   1  14       54.95       57.79    179.78 o
  -3   1  14      131.86      -38.48    184.12 o
  -2   1  14     5497.04     5565.87    401.46 o
  -1   1  14     3745.77     4444.87    703.72 o
   0   1  14    10972.75    11196.19    513.96 o
   1   1  14    15947.23    15759.29    432.85 o
   2   1  14     1326.77      731.43    341.94 o
   3   1  14    12242.48    12552.57   1165.36 o
   4   1  14      711.39      533.21    408.91 o
   5   1  14     7963.40     8040.88    705.19 o
   6   1  14     1179.91     1050.42    258.65 o
   7   1  14       25.42     -184.30    262.24 o
   8   1  14      696.24      241.82    390.51 o
   9   1  14     1237.38     1433.15    660.71 o
  -6   2  14     3360.37     2877.52    494.12 o
  -5   2  14     5226.99     5420.49    428.15 o
  -4   2  14     1713.35     1886.20    269.75 o
  -3   2  14     4977.69     5055.12    307.66 o
  -2   2  14      105.99     -125.73    297.51 o
  -1   2  14       86.81       -5.71    119.23 o
   0   2  14     3850.66     3474.35    718.68 o
   1   2  14     1290.65     1115.74    298.34 o
   2   2  14      410.95      769.03    292.32 o
   3   2  14    14883.27    14882.13   1056.72 o
   4   2  14     1801.49     1670.31    388.62 o
   5   2  14     7707.71     8414.95    518.86 o
   6   2  14     2619.56     3375.67    572.29 o
   7   2  14     3491.84     3111.77    320.81 o
   8   2  14      967.05      481.78    399.86 o
   9   2  14      401.62      339.46    796.14 o
  -6   3  14     1340.69     1858.97    742.66 o
  -5   3  14     3628.53     4635.12    537.36 o
  -4   3  14     3284.26     3363.26    655.83 o
  -3   3  14     7565.78     7475.05    367.59 o
  -2   3  14       23.94      432.05    222.71 o
  -1   3  14     3012.70     2701.56    142.64 o
   0   3  14      604.56      750.51    184.71 o
   1   3  14       86.31      249.20    210.79 o
   2   3  14     2463.21     2489.74    315.42 o
   3   3  14     1093.16     1455.99    715.87 o
   4   3  14       39.88       -8.24    316.83 o
   5   3  14    12043.69    11467.70    663.76 o
   6   3  14     2083.18     2296.54    815.49 o
   7   3  14    10484.47    10317.50    498.25 o
   8   3  14     1790.39     2233.25    468.04 o
   9   3  14     2999.10     3282.76    563.34 o
  -5   4  14      825.69      232.21    277.49 o
  -4   4  14     2285.67     2435.42    405.32 o
  -3   4  14     9170.64     9413.97   1103.12 o
  -2   4  14     1850.01     1853.24    212.43 o
  -1   4  14    17459.79    16188.07   1511.34 o
   0   4  14      250.24      219.68    188.21 o
   1   4  14    10493.63     9462.24    749.15 o
   2   4  14      344.35      471.88    408.87 o
   3   4  14      830.09     1236.72    256.57 o
   4   4  14      341.36      739.93    267.17 o
   5   4  14     4783.69     4413.76    368.07 o
   6   4  14       16.57      447.79    358.25 o
   7   4  14    11421.71    12218.18    680.68 o
   8   4  14      318.44      247.65    421.52 o
   9   4  14     7944.10     8068.79    767.94 o
  -5   5  14      917.89     1010.03    401.47 o
  -4   5  14     3277.28     3361.92    310.26 o
  -3   5  14      559.12      940.76    283.91 o
  -2   5  14     5638.55     5319.68    352.90 o
  -1   5  14     9714.99     9567.43    381.00 o
   0   5  14     3298.55     2641.12    260.50 o
   1   5  14    15533.42    14364.77    470.39 o
   2   5  14     1015.63      847.05    431.67 o
   3   5  14     4616.37     5093.58    407.86 o
   4   5  14     2782.15     2825.27    349.97 o
   5   5  14        5.73      415.04    597.61 o
   6   5  14      101.68       87.10    695.18 o
   7   5  14     4113.34     4476.82    516.96 o
   8   5  14      102.40      -98.15    396.82 o
   9   5  14     3746.81     4000.36    681.93 o
  -5   6  14     1077.64      528.10    660.69 o
  -4   6  14      123.89      446.45    284.06 o
  -3   6  14     1552.49     1965.13    297.96 o
  -2   6  14      474.17      549.89    244.97 o
  -1   6  14     3774.18     3536.52    417.79 o
   0   6  14     1412.47     1464.80    226.06 o
   1   6  14    10974.00    10012.05    438.77 o
   2   6  14     1265.90     1059.76    193.91 o
   3   6  14    12524.75    13055.83    524.02 o
   4   6  14      356.57      122.40    264.39 o
   5   6  14      136.09       14.59    340.02 o
   6   6  14      515.58      538.47    366.66 o
   7   6  14     1183.45     1319.41    768.35 o
   8   6  14       57.27      469.22    989.70 o
   9   6  14     5770.68     5706.31    644.22 o
  -4   7  14      428.43     -241.10    346.74 o
  -3   7  14      849.04      762.31    486.00 o
  -2   7  14      649.47     1002.76    278.58 o
  -1   7  14       80.35      467.91    229.97 o
   0   7  14     1719.26     2030.82    413.85 o
   1   7  14     9061.35     8893.71    376.92 o
   2   7  14     2638.75     2764.14    543.99 o
   3   7  14     7867.54     7681.39    407.06 o
   4   7  14     1345.82     1247.94    300.79 o
   5   7  14     7116.09     6799.54    457.93 o
   6   7  14     1376.33     1050.88    399.27 o
   7   7  14     1062.78      818.19    419.34 o
   8   7  14     2073.26     2176.96    362.45 o
  -3   8  14     2692.65     2561.33    555.07 o
  -2   8  14      690.29      679.80    233.98 o
  -1   8  14     3106.11     3512.86    303.68 o
   0   8  14      563.41      716.83    239.34 o
   1   8  14      108.09      -36.80    248.92 o
   2   8  14     1997.10     2269.74    268.91 o
   3   8  14     3229.21     3475.58    283.70 o
   4   8  14     3843.21     4056.07    330.15 o
   5   8  14     8251.11     7720.77    638.35 o
   6   8  14     1553.87     1569.56    313.42 o
   7   8  14     2765.60     3562.10    523.85 o
   8   8  14      454.29      368.24    318.29 o
  -2   9  14     4549.16     3908.36    717.08 o
  -1   9  14     1326.95     1253.15    258.88 o
   0   9  14      134.72      403.53    234.13 o
   1   9  14      947.50     1143.60    247.46 o
   2   9  14       94.22     -149.97    733.90 o
   3   9  14      366.69      330.15    421.90 o
   4   9  14     1576.05     1008.13    336.10 o
   5   9  14     3506.45     3225.97    321.53 o
   6   9  14      346.85      822.08    312.75 o
   7   9  14     4393.54     4792.83    553.02 o
  -1  10  14     1747.83     1236.63    541.59 o
   0  10  14     1967.39     1805.92    314.60 o
   1  10  14     1730.08     1642.01    267.79 o
   2  10  14      462.92      398.23    308.60 o
   3  10  14      251.90      461.17    283.21 o
   4  10  14      100.23       33.51    298.63 o
   5  10  14     1053.51     1117.30    318.13 o
   6  10  14     1484.85     1679.49    482.96 o
   1  11  14     3383.93     3183.32    466.43 o
   2  11  14       74.23     -393.86    393.86 o
   3  11  14     2164.04     2124.86    420.89 o
   4  11  14       34.41     -327.66    408.84 o
  -2  -6  15     5052.99     4484.95    671.30 o
  -1  -6  15      420.03      790.14    302.43 o
   0  -6  15     3211.77     2850.40    383.24 o
   1  -6  15      444.70      355.20    410.29 o
   2  -6  15     1300.58     1247.15    624.59 o
   3  -6  15       79.65     -393.20    393.20 o
  -4  -5  15      694.28      592.29    434.22 o
  -3  -5  15      852.40      980.15    940.34 o
  -2  -5  15     2202.65     2696.46    672.03 o
  -1  -5  15     1049.46     1009.03    326.52 o
   0  -5  15     8618.97     8659.66    511.49 o
   1  -5  15      300.59      898.63    352.06 o
   2  -5  15     2373.66     2252.85    436.61 o
   3  -5  15     1808.76     1893.42    341.20 o
   4  -5  15      573.71      887.03    313.55 o
  -5  -4  15       55.37     -376.76    376.76 o
  -4  -4  15      160.97      131.67    503.52 o
  -3  -4  15      873.65     1049.98    314.96 o
  -2  -4  15     1646.15     1511.91    275.64 o
  -1  -4  15     1564.49     1700.80    331.88 o
   0  -4  15     3996.22     4764.50    382.49 o
   1  -4  15      326.51      531.15    258.76 o
   2  -4  15    10279.25    10034.17    520.43 o
   3  -4  15     2772.20     2220.61    418.75 o
   4  -4  15     6086.21     6376.39    489.17 o
   5  -4  15      835.26      214.51    361.24 o
  -5  -3  15     1089.28      900.26    826.05 o
  -4  -3  15     6869.56     7059.32    565.70 o
  -3  -3  15       24.48      -80.46    291.50 o
  -2  -3  15      300.19      290.81    341.63 o
  -1  -3  15     1007.66     1472.89    293.84 o
   0  -3  15      722.46      923.44    391.77 o
   1  -3  15      345.54      312.19    240.18 o
   2  -3  15     6820.69     6922.93    399.23 o
   3  -3  15        4.92     -329.15    329.15 o
   4  -3  15     6625.69     8521.26    490.00 o
   5  -3  15     1044.79     1204.44    269.89 o
   6  -3  15     6848.77     6264.50    589.91 o
  -5  -2  15     3240.69     2583.21    431.94 o
  -4  -2  15     1864.31     1602.45    338.68 o
  -3  -2  15      432.87      829.63    474.79 o
  -2  -2  15     4423.70     4581.05    556.50 o
  -1  -2  15      665.66      745.56    622.66 o
   0  -2  15      391.26      167.55    214.92 o
   1  -2  15     1718.78     1772.63    269.42 o
   2  -2  15     1571.40     1334.14    465.61 o
   3  -2  15      283.16      371.40    398.44 o
   4  -2  15     8949.96    10493.18    511.48 o
   5  -2  15      444.63      708.15    200.49 o
   6  -2  15     8223.07     7187.30    536.33 o
   7  -2  15     1674.01      826.89    443.24 o
  -6  -1  15        4.10      268.47    427.08 o
  -5  -1  15     1326.87     1412.86    404.31 o
  -4  -1  15     3713.84     3994.14    910.03 o
  -3  -1  15      737.21      869.11    465.51 o
  -2  -1  15     9304.03     9543.63    472.03 o
  -1  -1  15       81.57      296.31    754.38 o
   0  -1  15     8305.94     9341.57    383.28 o
   1  -1  15       74.22      -33.47    282.61 o
   2  -1  15      340.93      -77.11    256.94 o
   3  -1  15     3744.06     3389.90    269.98 o
   4  -1  15     6716.05     6631.57    565.78 o
   5  -1  15       44.53       37.97    204.15 o
   6  -1  15    11054.14    10888.87    690.19 o
   7  -1  15      191.02      178.52    322.30 o
  -6   0  15      199.08       38.62    480.05 o
  -5   0  15     1590.34     1668.59    460.00 o
  -4   0  15      121.48       74.78    461.72 o
  -3   0  15     3681.17     3418.18    274.97 o
  -2   0  15    11816.67    11663.17    587.27 o
  -1   0  15     1543.74     1892.92    537.51 o
   0   0  15    18871.42    19873.38    543.18 o
   1   0  15      487.50     1044.61   1203.20 o
   2   0  15     9033.70     9339.72    338.51 o
   3   0  15     1114.14     1243.14    237.62 o
   4   0  15       46.91      300.58    407.54 o
   5   0  15     1012.97     1149.71    435.36 o
   6   0  15     2262.63     2572.13    346.33 o
   7   0  15      310.51      338.57    313.85 o
   8   0  15     4007.66     5490.00    856.37 o
  -6   1  15     1522.87      601.27    359.13 o
  -5   1  15       95.21      363.73    372.81 o
  -4   1  15      701.35      389.53    215.35 o
  -3   1  15     1282.39     1514.07    233.31 o
  -2   1  15     1726.31     1960.45    369.91 o
  -1   1  15     2373.04     2472.74    204.08 o
   0   1  15     9971.27    10306.31    414.04 o
   1   1  15     1315.42     4507.42    552.76 o
   2   1  15    15370.72    15189.30   1315.77 o
   3   1  15     1103.35      966.18    284.69 o
   4   1  15     1638.66     1412.10    309.08 o
   5   1  15      803.77      993.06    302.41 o
   6   1  15        3.84     -220.71    275.65 o
   7   1  15      305.37      451.64    307.99 o
   8   1  15     1995.71     1607.30    814.29 o
  -6   2  15     3599.79     3043.16   1247.91 o
  -5   2  15     4073.11     4097.14    375.97 o
  -4   2  15      985.90     1087.62    336.64 o
  -3   2  15       77.60      156.90    249.45 o
  -2   2  15       94.65      -15.30    171.14 o
  -1   2  15     1632.35     1328.94    267.09 o
   0   2  15     6011.81     6599.86    371.61 o
   1   2  15     4094.85     4079.18    370.17 o
   2   2  15     8635.17     8744.14    808.04 o
   3   2  15     1386.84     1479.93    302.44 o
   4   2  15    13295.46    13066.88    657.25 o
   5   2  15      404.30     -273.99    346.87 o
   6   2  15     1359.34      997.15    263.09 o
   7   2  15     3726.56     4118.14    449.43 o
   8   2  15       51.93     1019.47    635.97 o
  -5   3  15     3644.06     4628.76    628.64 o
  -4   3  15     2000.18     2534.37    428.02 o
  -3   3  15     1827.08     1732.79    295.34 o
  -2   3  15      604.18      467.84    257.94 o
  -1   3  15     1802.61     1880.90    278.47 o
   0   3  15       67.90       63.31    241.28 o
   1   3  15     2649.65     2768.24    266.18 o
   2   3  15     5651.41     5813.01    446.39 o
   3   3  15     5566.04     5940.21    414.98 o
   4   3  15    20372.89    19823.31   1236.80 o
   5   3  15       43.65      116.74    438.63 o
   6   3  15    10330.24     9896.80   1154.90 o
   7   3  15      871.64      674.36    396.74 o
   8   3  15     3003.81     3108.60    419.94 o
   9   3  15     1713.57      553.18    491.83 o
  -5   4  15     6928.13     7317.07    651.07 o
  -4   4  15     3423.97     3736.19    361.95 o
  -3   4  15     6753.73     6907.67    685.08 o
  -2   4  15     4413.26     3800.76    257.19 o
  -1   4  15        0.64      140.46    217.97 o
   0   4  15     2286.70     1728.57    238.79 o
   1   4  15     7091.77     6693.69    533.09 o
   2   4  15      495.90      273.25    221.56 o
   3   4  15     5646.39     5918.58    348.31 o
   4   4  15     4457.54     4267.73    433.17 o
   5   4  15     1911.78     1932.01   1046.42 o
   6   4  15    12501.47    13721.37   1402.35 o
   7   4  15      116.59      232.48    299.00 o
   8   4  15     4502.05     4298.04    558.74 o
   9   4  15      892.09      550.21    673.69 o
  -4   5  15       63.48      -97.96    288.05 o
  -3   5  15     8183.64     8113.84    472.25 o
  -2   5  15     3217.04     3480.75    330.29 o
  -1   5  15     6718.25     6018.96    722.07 o
   0   5  15     6631.30     6527.73    345.69 o
   1   5  15        7.67     -147.18    194.00 o
   2   5  15     8323.03     7610.41   1067.24 o
   3   5  15      236.42      638.52    308.48 o
   4   5  15       27.41     -308.81    323.04 o
   5   5  15      966.87      565.83    384.83 o
   6   5  15     3449.26     3461.17    465.31 o
   7   5  15      274.01     1328.15    433.74 o
   8   5  15     9176.90     9279.32    609.98 o
  -4   6  15       35.17     -405.52    420.69 o
  -3   6  15     3060.18     3392.27    361.61 o
  -2   6  15     1008.29      603.86    497.19 o
  -1   6  15     4673.93     5064.97    366.35 o
   0   6  15     4909.35     5159.50    720.99 o
   1   6  15     3587.79     3280.79    307.84 o
   2   6  15     3910.34     4210.11    349.61 o
   3   6  15      415.22      357.17    284.10 o
   4   6  15     5887.01     5633.72    362.50 o
   5   6  15      463.43      170.41    286.81 o
   6   6  15      877.88      332.79    384.67 o
   7   6  15      764.26      396.47    420.28 o
   8   6  15     5981.83     6371.55    904.46 o
  -3   7  15      182.05      267.09    453.90 o
  -2   7  15       88.36      390.00    291.55 o
  -1   7  15     4387.05     3834.48    604.18 o
   0   7  15     4834.25     5310.65    367.55 o
   1   7  15     7417.95     7576.43    356.62 o
   2   7  15    16457.32    16193.36    509.12 o
   3   7  15     1591.85     1268.42    251.58 o
   4   7  15    10997.50    11643.92    547.67 o
   5   7  15       69.94      341.20    325.26 o
   6   7  15     2019.46     2012.59    448.71 o
   7   7  15     1077.95     1590.52    453.75 o
   8   7  15      791.33      839.58    487.85 o
  -3   8  15      484.71     -740.29   1067.99 o
  -2   8  15     1797.34     1945.47    320.65 o
  -1   8  15      755.80      857.33    419.70 o
   0   8  15       65.63      232.56    346.66 o
   1   8  15     6413.05     5896.24    385.32 o
   2   8  15     4103.59     3462.12    327.98 o
   3   8  15     9280.72     8600.95    396.30 o
   4   8  15     6302.40     6370.87    546.65 o
   5   8  15      826.35      172.83    378.74 o
   6   8  15     5224.35     5089.37    585.25 o
   7   8  15      228.54     1100.93    502.63 o
  -2   9  15     3569.33     4488.57    962.85 o
  -1   9  15     1476.44     1260.09    706.93 o
   0   9  15      315.58      251.08    386.52 o
   1   9  15      428.49      127.11    280.59 o
   2   9  15      459.47      660.18    349.67 o
   3   9  15     2963.35     2323.45    453.82 o
   4   9  15     2637.98     2575.15    322.27 o
   5   9  15     5172.03     3863.76    730.25 o
   6   9  15     2501.61     2361.17    607.62 o
   7   9  15      219.05      189.42    494.12 o
   0  10  15     1857.34     1731.58    371.74 o
   1  10  15      275.07      512.69    716.80 o
   2  10  15      329.00      124.74    273.06 o
   3  10  15     2414.97     2077.94    662.37 o
   4  10  15       61.50      116.17    315.75 o
   5  10  15     4111.55     2980.87    481.09 o
   6  10  15     2291.50     2972.61    523.08 o
  -2  -5  16     1198.64     1161.21    452.51 o
  -1  -5  16     5477.63     6049.85   1508.26 o
   0  -5  16      733.55      649.54    310.82 o
   1  -5  16     4543.63     5272.23    689.51 o
   2  -5  16       50.37       21.60   1144.60 o
   3  -5  16       67.50      425.84    344.42 o
  -4  -4  16      469.48      175.42    377.97 o
  -3  -4  16     1003.64      535.60    739.63 o
  -2  -4  16     2482.76     2135.32    351.84 o
  -1  -4  16     4716.20     4890.44   1073.84 o
   0  -4  16      928.28      920.99    372.60 o
   1  -4  16     8796.12    10056.11    791.29 o
   2  -4  16      938.57      986.01    345.23 o
   3  -4  16     3867.62     3934.00    383.82 o
   4  -4  16      445.61      567.05    315.93 o
   5  -4  16      953.02      753.77    493.08 o
  -4  -3  16        3.77      195.82    434.40 o
  -3  -3  16      475.17       -3.81    603.63 o
  -2  -3  16     1892.26     2052.67    276.50 o
  -1  -3  16      905.54     1214.07    255.48 o
   0  -3  16     6894.02     7014.19   1077.79 o
   1  -3  16     5105.40     5409.79    316.70 o
   2  -3  16      809.36      847.30    276.27 o
   3  -3  16     9537.20    10278.80    596.93 o
   4  -3  16      394.56     1487.49    314.73 o
   5  -3  16     2172.58     2014.38    395.61 o
   6  -3  16     1094.64      804.44    677.07 o
  -5  -2  16     1838.46     1780.08    432.30 o
  -4  -2  16     4110.29     4259.23    481.20 o
  -3  -2  16      956.35     1687.06    391.71 o
  -2  -2  16       15.40     -142.75    350.16 o
  -1  -2  16     1475.34     1508.44    305.53 o
   0  -2  16     1595.78     1893.09    271.96 o
   1  -2  16      769.43      875.60    252.96 o
   2  -2  16     1307.83     1797.14    349.37 o
   3  -2  16     4003.80     4501.98    355.30 o
   4  -2  16       22.03     -127.32    267.67 o
   5  -2  16     9709.83    10482.65    593.89 o
   6  -2  16      169.72      373.30    359.51 o
  -5  -1  16      478.87     1143.83    442.41 o
  -4  -1  16     3203.29     3048.13    449.35 o
  -3  -1  16     2401.11     3269.82    403.17 o
  -2  -1  16      804.32      965.75    556.39 o
  -1  -1  16     1277.76     1480.51    224.97 o
   0  -1  16      340.89      530.10    226.00 o
   1  -1  16      263.81      -64.91    243.16 o
   2  -1  16     1623.17     1275.57    392.98 o
   3  -1  16     2801.42     2490.83    317.95 o
   4  -1  16      313.88      495.94    278.64 o
   5  -1  16    10534.81    11130.82    717.26 o
   6  -1  16      646.63      843.76    292.55 o
   7  -1  16    10147.28    10618.77    688.81 o
  -5   0  16        6.97     -135.80    319.84 o
  -4   0  16     5667.47     5797.29    448.43 o
  -3   0  16     4393.68     4028.01    367.88 o
  -2   0  16     6598.07     7241.97    472.81 o
  -1   0  16     5859.10     6752.24    543.29 o
   0   0  16     1150.02      859.15    183.39 o
   1   0  16     8034.96     8152.19    626.07 o
   2   0  16       77.74     -186.11    186.11 o
   3   0  16      476.78      415.65    185.59 o
   4   0  16     1642.19     1771.94    759.51 o
   5   0  16     1542.02     1310.07    777.36 o
   6   0  16      630.12       33.65    273.71 o
   7   0  16    12401.71    12539.67   1689.72 o
  -5   1  16      877.33      554.01    479.82 o
  -4   1  16     2174.10     2739.33    326.85 o
  -3   1  16      111.16       25.62    255.06 o
  -2   1  16     4126.28     3868.65    368.00 o
  -1   1  16     3532.36     4154.16    358.67 o
   0   1  16    12877.53    13626.95    883.49 o
   1   1  16     6891.38     7442.36    485.28 o
   2   1  16      530.37      456.08    373.14 o
   3   1  16     3606.07     4185.00    385.50 o
   4   1  16      374.55      250.40    287.11 o
   5   1  16      269.65     1061.69    445.30 o
   6   1  16     1022.55     1164.41    444.68 o
   7   1  16     2890.34     1954.09    459.55 o
   8   1  16      659.22      404.78    400.69 o
  -5   2  16     1739.78     1708.95    533.22 o
  -4   2  16      172.11      439.91    803.18 o
  -3   2  16       78.30     -211.31    264.23 o
  -2   2  16     1887.16     1698.70    277.45 o
  -1   2  16     2395.67     2422.01    289.28 o
   0   2  16     3073.25     3358.77    341.09 o
   1   2  16     8542.86     9593.32    872.47 o
   2   2  16     6777.11     6969.50    433.80 o
   3   2  16     7680.70     7254.66   1047.60 o
   4   2  16      164.57      243.74    381.07 o
   5   2  16     1163.87     1097.09    292.04 o
   6   2  16      236.51      382.59    232.09 o
   7   2  16      199.61     -425.92    425.92 o
   8   2  16     1475.53      881.31    303.02 o
  -5   3  16      734.59       -6.93    399.57 o
  -4   3  16     1380.16     1252.48    321.54 o
  -3   3  16     2835.42     2462.91    567.82 o
  -2   3  16      102.60      289.72    260.61 o
  -1   3  16      318.08      340.53    313.64 o
   0   3  16     3468.86     3416.01    385.48 o
   1   3  16     5540.79     5397.80    386.30 o
   2   3  16     8688.88     9043.11   1480.05 o
   3   3  16     9137.08     8393.35    472.00 o
   4   3  16     3058.58     3394.90    836.92 o
   5   3  16     6965.38     6635.25    474.12 o
   6   3  16       72.46      364.28    438.14 o
   7   3  16     2527.73     3423.75    467.71 o
   8   3  16     1296.88      449.28    840.98 o
  -5   4  16      245.85      395.45    443.86 o
  -4   4  16     5015.72     4225.46    447.30 o
  -3   4  16     1853.07     2118.52    323.12 o
  -2   4  16     2557.05     2855.48    367.44 o
  -1   4  16      999.08      776.24    242.04 o
   0   4  16      122.31     -102.35    205.17 o
   1   4  16      203.65      516.57    273.55 o
   2   4  16     6979.62     7078.24    816.15 o
   3   4  16     4186.23     3901.44    382.66 o
   4   4  16    10199.97    10041.02    515.93 o
   5   4  16     3621.87     3895.49    397.25 o
   6   4  16      767.49      813.58    315.77 o
   7   4  16     6671.06     6601.99   1081.03 o
   8   4  16       23.97       74.12    454.43 o
  -4   5  16     9197.40    10163.09    556.44 o
  -3   5  16       69.32       38.00    536.93 o
  -2   5  16     5619.55     5243.90    545.82 o
  -1   5  16     3098.98     2921.20    334.24 o
   0   5  16     1933.11     2029.15    517.43 o
   1   5  16      624.72      654.78    278.95 o
   2   5  16      334.59       42.55    313.91 o
   3   5  16      466.80      674.07    266.26 o
   4   5  16     4098.41     4103.75    523.30 o
   5   5  16     4802.77     5075.22    420.53 o
   6   5  16     1875.09     1980.13    335.63 o
   7   5  16     3790.60     4569.48    459.31 o
   8   5  16        7.67     -303.04    303.04 o
  -3   6  16       69.81      651.98    300.73 o
  -2   6  16     9669.79    10220.40    753.02 o
  -1   6  16      184.09     -103.79    276.62 o
   0   6  16     2047.21     1646.52    249.92 o
   1   6  16     1896.66     1788.56    237.60 o
   2   6  16      328.53      317.03    312.66 o
   3   6  16      260.75      258.33    705.26 o
   4   6  16     2216.63     2555.09    352.26 o
   5   6  16     1434.74     1577.45    415.67 o
   6   6  16     2072.01     1635.39    347.83 o
   7   6  16     3234.69     2750.35    424.18 o
   8   6  16     1048.17      803.15    500.76 o
  -3   7  16      171.28     -317.14    322.86 o
  -2   7  16     5074.49     5438.91    983.70 o
  -1   7  16       75.49     -126.30    270.45 o
   0   7  16     3489.18     4006.69    398.37 o
   1   7  16     2072.95     2281.36    279.55 o
   2   7  16      863.36      893.81    257.10 o
   3   7  16     4335.19     3591.20    391.72 o
   4   7  16        3.35      -55.02    244.94 o
   5   7  16     1709.12     2001.25    527.07 o
   6   7  16      955.75      972.50    494.58 o
   7   7  16      658.23     1095.83    494.17 o
  -2   8  16     1104.96      631.79    372.06 o
  -1   8  16      202.21      170.44    260.78 o
   0   8  16     6887.70     7557.57    480.22 o
   1   8  16      621.35      947.33    406.28 o
   2   8  16     4910.65     4844.49    458.49 o
   3   8  16     5090.79     5027.09    360.95 o
   4   8  16     6102.37     5542.89    504.10 o
   5   8  16     4446.66     4292.35    487.55 o
   6   8  16       43.80       63.75    345.02 o
   7   8  16      446.02      529.44    482.72 o
  -1   9  16      881.71      694.35    309.23 o
   0   9  16      774.14      302.43    281.15 o
   1   9  16       21.46      478.20    277.50 o
   2   9  16     4933.47     4712.44    418.34 o
   3   9  16      543.14      500.02    381.01 o
   4   9  16     5136.68     5014.77    429.26 o
   5   9  16     6659.87     6699.28    517.07 o
   6   9  16     1613.86      684.87    465.50 o
   1  10  16       71.14      -74.03    402.61 o
   2  10  16     1848.07     1801.56    477.53 o
   3  10  16     1751.56      697.98   1398.29 o
   4  10  16     3819.69     4038.68    554.49 o
   0  -5  17     2488.59     1869.73    431.43 o
   1  -5  17       24.69     -288.02    417.19 o
  -2  -4  17     4523.70     4781.96    904.91 o
  -1  -4  17     4119.42     3794.66    530.43 o
   0  -4  17     5250.17     4486.21    636.56 o
   1  -4  17     1548.41      905.67    548.19 o
   2  -4  17     3479.59     3956.15   1275.48 o
   3  -4  17       44.98       49.80    495.54 o
  -3  -3  17     1218.99      883.97    445.02 o
  -2  -3  17       23.34      486.22    511.97 o
  -1  -3  17     5624.84     6735.23   1274.62 o
   0  -3  17     2797.18     3742.76    409.15 o
   1  -3  17     8514.99     9838.27    537.92 o
   2  -3  17     1941.37     1025.20    560.25 o
   3  -3  17     1776.40     1934.41    860.82 o
   4  -3  17     2024.34     1958.90    684.66 o
   5  -3  17      117.16     -360.44    511.61 o
  -4  -2  17      634.55      659.30    448.36 o
  -3  -2  17      431.18      831.49    414.62 o
  -2  -2  17       84.91       41.88    297.93 o
  -1  -2  17      389.46      601.73    406.26 o
   0  -2  17      548.33      372.13    318.48 o
   1  -2  17     5200.99     6863.28    955.83 o
   2  -2  17     5099.89     4955.51    599.19 o
   3  -2  17     2980.10     3545.28    611.43 o
   4  -2  17     3071.34     4531.29    652.94 o
   5  -2  17      172.90     -283.84    365.00 o
   6  -2  17     1138.10      245.06    345.62 o
  -4  -1  17      417.88      586.90    375.21 o
  -3  -1  17     2492.81     2456.71    726.47 o
  -2  -1  17      545.79      593.89    274.23 o
  -1  -1  17      471.17      249.92    316.98 o
   0  -1  17       55.25       81.33    274.07 o
   1  -1  17     2665.25     2777.95    858.42 o
   2  -1  17     2080.89     2511.47    418.01 o
   3  -1  17     7648.13     7308.32   1118.64 o
   4  -1  17     4422.33     4600.26    653.30 o
   5  -1  17     1040.96     1125.27    629.40 o
   6  -1  17     7128.10     5997.13    936.74 o
  -4   0  17        5.58      129.61    289.85 o
  -3   0  17     4645.60     4636.22    540.08 o
  -2   0  17     1325.81      755.86    754.60 o
  -1   0  17     2205.05     1919.87    299.67 o
   0   0  17     2215.94     2786.10    382.03 o
   1   0  17      777.39      550.72    352.02 o
   2   0  17      392.92      533.27    314.52 o
   3   0  17     1147.15     1473.03    369.57 o
   4   0  17     2641.05     1466.18    511.17 o
   5   0  17     5404.90     4851.60    522.46 o
   6   0  17     3715.92     2967.84    362.82 o
   7   0  17      739.07      634.95    517.77 o
  -4   1  17       27.94      872.10   1134.91 o
  -3   1  17    10203.99    10613.14    738.92 o
  -2   1  17       68.79      125.01    206.65 o
  -1   1  17     4884.68     4810.82    560.28 o
   0   1  17     3400.57     3770.10    363.75 o
   1   1  17     2626.40     2697.33    332.75 o
   2   1  17     3429.50     4151.58    447.85 o
   3   1  17       88.76       72.40    314.22 o
   4   1  17      331.68      197.38    298.23 o
   5   1  17      849.31      701.05    438.22 o
   6   1  17     2938.24     3457.36    420.28 o
   7   1  17     2039.85     1274.49    436.34 o
  -4   2  17     1300.51     1877.25    367.50 o
  -3   2  17     2159.01     2754.26    336.38 o
  -2   2  17      138.66      128.00    235.66 o
  -1   2  17     6573.73     7532.16    509.71 o
   0   2  17      826.35      769.40    421.21 o
   1   2  17     4687.87     5736.93    524.87 o
   2   2  17     4479.91     3870.16    398.10 o
   3   2  17     2149.00     1973.88    377.25 o
   4   2  17     2042.48     2080.70    471.51 o
   5   2  17       85.22      153.87    345.36 o
   6   2  17      818.19      333.63    471.45 o
   7   2  17     2840.08     1941.43    407.81 o
  -4   3  17      760.68     1137.87    679.26 o
  -3   3  17       73.32      243.08    289.21 o
  -2   3  17       99.76      229.80    412.94 o
  -1   3  17     5298.90     5766.59    643.47 o
   0   3  17      417.11      112.10    356.00 o
   1   3  17     9196.60    10508.92   1072.16 o
   2   3  17     7424.03     7743.00    714.34 o
   3   3  17     6268.53     5977.77    409.07 o
   4   3  17     5280.92     4023.96    465.81 o
   5   3  17      277.41       95.83    413.94 o
   6   3  17     2047.73     2331.53    403.62 o
   7   3  17      428.71     1392.60    504.93 o
   8   3  17     1143.55     1343.99    549.71 o
  -4   4  17      452.12      188.03    418.18 o
  -3   4  17     1245.06      627.23    382.29 o
  -2   4  17     2870.67     2548.03    380.88 o
  -1   4  17       91.63      387.34    257.76 o
   0   4  17      278.40      -73.01    370.88 o
   1   4  17    11500.58    11884.62   1190.35 o
   2   4  17       40.84       48.07    290.43 o
   3   4  17     8852.04     9344.86   1397.05 o
   4   4  17     3558.58     3506.33    841.09 o
   5   4  17     8935.19     9297.44   1400.68 o
   6   4  17     2377.57     2507.82    501.83 o
   7   4  17      328.69      343.78    286.64 o
   8   4  17     1626.98     1669.22    402.73 o
  -3   5  17     8168.02     7536.31    542.34 o
  -2   5  17      113.69      180.39    644.91 o
  -1   5  17     2457.50     2096.82    358.73 o
   0   5  17      123.46      124.32    202.90 o
   1   5  17       38.44     -157.53    298.62 o
   2   5  17      298.38      214.08    397.69 o
   3   5  17     6276.76     6472.30    447.70 o
   4   5  17      470.55      168.88    358.32 o
   5   5  17     3428.48     3783.30    557.45 o
   6   5  17     2024.57     2870.10    519.30 o
   7   5  17     2830.09     2615.42    593.50 o
  -3   6  17     5762.33     6170.87    571.26 o
  -2   6  17      151.54     -187.37    307.30 o
  -1   6  17     4976.51     5952.68    543.11 o
   0   6  17      152.47       -6.06    161.43 o
   1   6  17      291.63      -59.78    275.36 o
   2   6  17      257.99      299.11    321.63 o
   3   6  17     3889.43     4156.91    506.10 o
   4   6  17       31.91      271.03    256.85 o
   5   6  17     6111.27     5881.86    606.65 o
   6   6  17     1501.36      948.08    482.44 o
   7   6  17     3480.59     3155.36    488.41 o
  -2   7  17      172.83      715.31    378.64 o
  -1   7  17     9203.96     8577.35    958.09 o
   0   7  17       49.43      370.25    309.42 o
   1   7  17     6892.31     6096.07    452.45 o
   2   7  17     2331.33     2238.68    298.23 o
   3   7  17      243.10      113.78    243.34 o
   4   7  17      513.24      881.61    281.90 o
   5   7  17     2841.62     2956.66    518.96 o
   6   7  17      162.80      404.21    464.79 o
   7   7  17     2638.66     2253.30    425.49 o
  -1   8  17     4660.73     3297.01    452.59 o
   0   8  17       16.40      331.16    342.07 o
   1   8  17     7338.89     7070.49    986.43 o
   2   8  17       73.43      205.78    325.59 o
   3   8  17     3263.38     2801.55    634.56 o
   4   8  17     2690.67     2434.12    375.54 o
   5   8  17       98.29      218.75    298.96 o
   6   8  17      259.91      496.07    530.36 o
   0   9  17     1854.96     1219.09    375.17 o
   1   9  17     2478.56     2336.79    497.60 o
   2   9  17        6.22       61.85    278.02 o
   3   9  17     6842.20     5107.89   1089.57 o
   4   9  17      306.40      -96.61    374.09 o
   5   9  17     2213.00     1603.81    457.69 o
   0  -4  18     2390.86     2863.08    679.86 o
   1  -4  18     1920.08     1684.48    618.74 o
  -2  -3  18     4082.85     4095.52    549.30 o
  -1  -3  18       34.43        0.31    536.92 o
   0  -3  18     5304.12     6458.11    475.92 o
   1  -3  18     1868.43     1585.58    362.81 o
   2  -3  18     2453.96     2037.26    641.88 o
   3  -3  18     1532.42     2024.11    576.17 o
  -3  -2  18      299.07      332.39    413.64 o
  -2  -2  18     1379.79     1540.72    428.82 o
  -1  -2  18      402.20       14.04    340.44 o
   0  -2  18     4988.90     5280.65    406.90 o
   1  -2  18     1339.17     1493.39    675.63 o
   2  -2  18     4600.23     4226.25    561.69 o
   3  -2  18      969.81      879.34    694.94 o
   4  -2  18     1787.10     1693.45    565.88 o
   5  -2  18     1540.13     1917.83    419.11 o
  -3  -1  18      646.43      437.14    355.29 o
  -2  -1  18       62.47     -154.32    287.71 o
  -1  -1  18       83.06      192.46    371.23 o
   0  -1  18     4733.09     5094.88    843.14 o
   1  -1  18      211.08     -148.27    291.99 o
   2  -1  18     7376.41     8214.14   1110.31 o
   3  -1  18     1729.14     1790.01    419.98 o
   4  -1  18     5479.02     5450.07   1204.85 o
   5  -1  18     2587.78     4210.71    487.71 o
  -3   0  18      322.33     -238.07    394.34 o
  -2   0  18     1877.44     1242.71    316.67 o
  -1   0  18     1119.76      860.05    463.31 o
   0   0  18      122.46      791.50    297.37 o
   1   0  18      167.38     -261.51    261.51 o
   2   0  18     9144.74     9606.50   1191.77 o
   3   0  18       28.31       28.37    750.28 o
   4   0  18     8457.74     8576.24    833.01 o
   5   0  18     1465.65     1964.74    491.63 o
   6   0  18     3762.01     3440.48   1111.21 o
  -4   1  18     5802.45     5075.92    658.35 o
  -3   1  18      213.01      225.76    262.18 o
  -2   1  18     9486.15     9695.79   1077.21 o
  -1   1  18      193.53     -125.98    326.64 o
   0   1  18     3594.12     3575.52    521.71 o
   1   1  18     1034.88      730.62    400.30 o
   2   1  18      401.32      298.79    335.80 o
   3   1  18       90.82     -250.73    396.18 o
   4   1  18     2677.16     1951.73    393.10 o
   5   1  18        0.97     -171.79    443.53 o
   6   1  18     3131.71     3067.63    683.71 o
  -4   2  18     2460.42     1706.95    498.45 o
  -3   2  18     1716.87     1869.91    341.22 o
  -2   2  18     6671.77     6950.72    408.40 o
  -1   2  18      246.92       82.04    268.94 o
   0   2  18     4148.96     4029.83    445.41 o
   1   2  18      375.74      -53.61    360.46 o
   2   2  18     1519.63     2043.34    367.66 o
   3   2  18      200.71        0.98    304.06 o
   4   2  18      996.68      764.04    836.47 o
   5   2  18       57.27      623.08    388.33 o
   6   2  18     2563.83     2686.30    528.65 o
   7   2  18     2109.59      681.34    553.73 o
  -3   3  18     1865.09     1972.18    354.61 o
  -2   3  18     2899.93     2774.57    415.11 o
  -1   3  18      430.14      312.96    501.60 o
   0   3  18     9312.24     9286.22    499.91 o
   1   3  18      242.59     1377.15   1141.67 o
   2   3  18     5788.07     6320.63    800.88 o
   3   3  18     3093.50     3098.12    835.40 o
   4   3  18     2456.24     2123.76    654.20 o
   5   3  18      695.02      886.27    456.41 o
   6   3  18     1421.16      983.16    503.20 o
   7   3  18      280.10      396.78    370.90 o
  -3   4  18      657.30      382.64    807.72 o
  -2   4  18      867.91      683.31    446.52 o
  -1   4  18     2645.10     2484.02    360.27 o
   0   4  18     2320.92     2126.94    393.63 o
   1   4  18      106.68      168.81    447.57 o
   2   4  18    11290.11    11748.89   2013.35 o
   3   4  18     1204.15     1233.36    357.66 o
   4   4  18     7289.38     7217.02   1076.38 o
   5   4  18     1984.33     1831.28    424.29 o
   6   4  18     2744.44     3195.86    610.44 o
   7   4  18      252.28      539.01    510.41 o
  -3   5  18      120.57      855.67    540.66 o
  -2   5  18     1808.53     1568.41    438.05 o
  -1   5  18      993.00     1330.13    380.99 o
   0   5  18      435.01      205.35    312.43 o
   1   5  18      413.64      189.74    703.80 o
   2   5  18     4901.48     5451.34    621.03 o
   3   5  18      288.59       78.75    326.74 o
   4   5  18     9655.13     9109.14    548.61 o
   5   5  18      749.02      109.17    314.64 o
   6   5  18     5619.09     4829.34    504.38 o
   7   5  18      163.71      112.10    626.68 o
  -2   6  18     3998.96     2858.10    588.42 o
  -1   6  18      161.23      151.16    330.63 o
   0   6  18      629.15     1261.16    667.70 o
   1   6  18      924.76      914.16    298.15 o
   2   6  18      652.15      502.11    560.83 o
   3   6  18       60.48      -86.52    260.32 o
   4   6  18     6450.62     6746.96    495.97 o
   5   6  18      294.24      176.07    677.71 o
   6   6  18     5040.54     4252.65    512.24 o
   7   6  18     1987.09     1995.43    569.05 o
  -1   7  18        1.77      125.43    378.42 o
   0   7  18     4793.68     4468.27    460.85 o
   1   7  18       69.82     -269.37    279.26 o
   2   7  18       13.63     -186.20    279.19 o
   3   7  18     1414.28     1386.50    363.67 o
   4   7  18     1599.56     1937.75    885.37 o
   5   7  18      131.29      899.31    733.91 o
   6   7  18     9476.84     8425.11    732.63 o
   0   8  18     7386.87     6624.03    575.22 o
   1   8  18      481.99     1387.78    460.87 o
   2   8  18     5343.07     4550.85   1174.22 o
   3   8  18      161.21       38.64    282.19 o
   4   8  18       60.96       12.27    402.14 o
   5   8  18     1712.39     1420.63    516.62 o
   2   9  18     3959.10     2570.53    676.73 o
   3   9  18      235.40      699.38    467.69 o
  -1  -2  19     3069.24     3494.59    723.18 o
   0  -2  19      118.54      646.93    433.93 o
   1  -2  19     5184.87     4178.29    682.51 o
   2  -2  19     1488.00     1411.21    935.99 o
   3  -2  19     2390.76     1837.55    615.42 o
  -2  -1  19      841.88     1228.64    334.47 o
  -1  -1  19     1808.90     2270.84    338.33 o
   0  -1  19       51.21      448.99    357.25 o
   1  -1  19     7426.73     8157.20    953.24 o
   2  -1  19      340.42     -406.81    487.81 o
   3  -1  19     8186.63     7393.88   1003.36 o
   4  -1  19     2149.23     1836.14    469.36 o
  -2   0  19      132.62     -245.19    312.16 o
  -1   0  19      130.03     -228.85    411.61 o
   0   0  19     1185.11     1639.25    387.00 o
   1   0  19     3739.28     3644.05    967.77 o
   2   0  19      243.92      108.25    892.93 o
   3   0  19     9562.29     8897.50   1610.76 o
   4   0  19       36.23      808.44    471.76 o
   5   0  19     7276.88     5626.30    729.58 o
  -3   1  19     6342.14     5242.02    947.74 o
  -2   1  19      117.50     -203.95    378.57 o
  -1   1  19     2103.30     1564.17    361.67 o
   0   1  19       87.29     -431.44    431.44 o
   1   1  19        8.25      219.68    322.36 o
   2   1  19      702.32      369.20    329.61 o
   3   1  19     3222.50     3366.61    649.83 o
   4   1  19      366.03     1077.14    559.68 o
   5   1  19     6962.35     5871.95    702.59 o
   6   1  19      853.11      707.11    460.67 o
  -3   2  19     3485.47     3577.08    751.93 o
  -2   2  19      873.46      788.59    340.30 o
  -1   2  19     5772.27     5430.32    490.97 o
   0   2  19      555.03      685.33    329.56 o
   1   2  19      339.03      374.08    534.73 o
   2   2  19      469.58      367.87    388.30 o
   3   2  19      969.12     1365.63    444.44 o
   4   2  19      474.67      600.19    509.73 o
   5   2  19     5434.15     4770.37    651.15 o
   6   2  19        8.43     -270.78    406.32 o
  -2   3  19     1499.36     1954.85    389.48 o
  -1   3  19     4966.00     4768.75    416.76 o
   0   3  19      387.86     1213.51    837.47 o
   1   3  19     4794.41     5398.75    489.55 o
   2   3  19       72.02      729.26    503.79 o
   3   3  19       54.20      159.10    342.47 o
   4   3  19     2845.62     2829.18    486.13 o
   5   3  19      648.18      982.83    531.51 o
   6   3  19      761.35     1860.53    624.07 o
  -2   4  19     2606.45     1418.98   1596.37 o
  -1   4  19     5162.60     5155.67    524.52 o
   0   4  19     1419.34     1463.69    389.53 o
   1   4  19     7677.99     7209.27    477.06 o
   2   4  19      156.04     1129.36    660.56 o
   3   4  19     4674.91     4758.58    421.76 o
   4   4  19       90.23      -94.14    471.40 o
   5   4  19     1739.72     1711.88    406.75 o
   6   4  19     1812.05     1075.97    390.74 o
  -2   5  19     1799.11     2075.47    595.97 o
  -1   5  19      276.00      346.30    306.45 o
   0   5  19     4082.08     4173.80    362.79 o
   1   5  19     3027.42     3841.62    886.40 o
   2   5  19     1949.05     1629.27    559.50 o
   3   5  19     7843.05     7591.06   1516.57 o
   4   5  19      395.31      287.13    510.90 o
   5   5  19     2925.14     3602.79    647.93 o
   6   5  19      661.58      722.06    521.33 o
  -1   6  19      916.01     -348.63    846.13 o
   0   6  19      557.38      137.07    263.75 o
   1   6  19      243.07      322.99    454.28 o
   2   6  19     1142.68     1462.18    420.59 o
   3   6  19     4139.81     3150.19    482.45 o
   4   6  19       23.25     -170.98    322.75 o
   5   6  19    10110.47     9885.58    812.70 o
   6   6  19       16.18      698.25    536.57 o
   0   7  19      441.83      720.28    409.61 o
   1   7  19      502.72      392.33   1105.98 o
   2   7  19      635.59      553.84    295.11 o
   3   7  19     2468.43     1451.18    517.08 o
   4   7  19      606.60      856.13    390.83 o
   5   7  19     5617.38     4960.31    865.97 o
   2   8  19       33.63     -116.96    363.04 o
   3   8  19      550.62      526.90    530.80 o
   0  -1  20     2876.39     3124.60    522.58 o
   1  -1  20       13.20       15.75    342.01 o
   2  -1  20     6237.11     6639.20    570.80 o
  -1   0  20     2381.46     2015.48    444.12 o
   0   0  20     1409.01     1468.82    615.29 o
   1   0  20     1550.43      813.93   1146.82 o
   2   0  20     7456.21     7982.99    521.22 o
   3   0  20      167.15      317.93    724.61 o
   4   0  20     8883.05     8300.17    682.71 o
  -1   1  20      478.73      450.24    594.32 o
   0   1  20      131.57      322.20    313.09 o
   1   1  20     2045.82     2487.47    421.68 o
   2   1  20     2933.11     3514.95    889.34 o
   3   1  20      116.57     -379.26    379.26 o
   4   1  20     7677.04     6201.29   1182.61 o
  -1   2  20      208.93      685.33    420.83 o
   0   2  20     1103.50      822.94    404.22 o
   1   2  20      142.49     -134.16    288.25 o
   2   2  20      839.86      319.90    348.65 o
   3   2  20     1247.94     1259.49    385.68 o
   4   2  20     5880.07     4076.28    630.16 o
   5   2  20      437.07      239.19    529.78 o
  -1   3  20     2804.63     3338.29    538.18 o
   0   3  20     2212.20     3026.18   1294.13 o
   1   3  20       14.84      269.79    320.63 o
   2   3  20      961.63     1147.95    897.53 o
   3   3  20     1060.63     1057.12    398.89 o
   4   3  20      825.72      521.33    365.17 o
   5   3  20     2177.95     1698.45    418.52 o
  -1   4  20     5150.52     5421.01    716.96 o
   0   4  20     5448.82     5503.01    743.68 o
   1   4  20     3650.67     3287.22    643.54 o
   2   4  20     4672.53     3662.79    567.65 o
   3   4  20       47.13     -122.33    238.30 o
   4   4  20      475.23      363.14    332.96 o
   5   4  20     1359.06      930.19    983.27 o
   0   5  20     1404.07     1723.35    605.11 o
   1   5  20     8046.21     7033.38    624.80 o
   2   5  20     2393.51     2148.34    404.67 o
   3   5  20      927.61     1252.55    379.12 o
   4   5  20     2576.95     2203.97    648.60 o
   5   5  20      145.97      -24.72    160.25 o
   1   6  20     1763.67      680.96    392.24 o
   2   6  20     1758.86     2099.65    381.50 o
   3   6  20     3005.43     2991.60    485.49 o
   4   6  20     2754.49     1532.30    428.80 o
   1   2  21      155.30      671.73    485.91 o
   2   2  21     1320.89      832.06    466.02 o
   3   2  21     2947.56     2745.77    507.78 o
   1   3  21      770.23      471.44    441.98 o
   2   3  21      480.60      536.80    334.02 o
   3   3  21      708.10      462.45    443.70 o
   1   4  21     3735.39     3171.95    804.14 o
   2   4  21        4.80      476.21    421.78 o
   3   4  21      410.78     -198.85    579.42 o
 
